# Supplementary material for: Sample Preparation Approach Influences PAM50 Risk of Recurrence Score in Early Breast Cancer
Source: Cancers (Basel). 2021 Dec 4;13(23):6118. doi: 10.3390/cancers13236118 (PMC8657125; doi:10.3390/cancers13236118)
Supplement: Supplementary file 1 [file cancers-13-06118-s001.zip]

Archive with 80 entries (66 files):
- .DS_Store
- Figure S1 and S2.pdf
- SupplementaryCode/
- SupplementaryCode/kodeTilSubmition/
- SupplementaryCode/kodeTilSubmition/.Rhistory
- SupplementaryCode/kodeTilSubmition/code/
- SupplementaryCode/kodeTilSubmition/code/.Rhistory
- SupplementaryCode/kodeTilSubmition/code/00.entirePipeline.R
- SupplementaryCode/kodeTilSubmition/code/01.prolifScore.R
- SupplementaryCode/kodeTilSubmition/code/02.PAM50_subtyping.R
- SupplementaryCode/kodeTilSubmition/code/03.genefu.R
- SupplementaryCode/kodeTilSubmition/code/04.RORcalculations.R
- SupplementaryCode/kodeTilSubmition/code/05.combineAnnotInfo.R
- SupplementaryCode/kodeTilSubmition/code/06.paperFigures_Tables.R
- SupplementaryCode/kodeTilSubmition/dataInput/
- SupplementaryCode/kodeTilSubmition/dataInput/.DS_Store
- SupplementaryCode/kodeTilSubmition/dataInput/.Rhistory
- SupplementaryCode/kodeTilSubmition/dataInput/geneExpression_bulk_PAM50.tsv
- SupplementaryCode/kodeTilSubmition/dataInput/geneExpression_macro_PAM50.tsv
- SupplementaryCode/kodeTilSubmition/dataInput/PAM50_geneSymbol_entrezID.Rdata
- SupplementaryCode/kodeTilSubmition/dataInput/ParkerData.Rdata
- SupplementaryCode/kodeTilSubmition/dataInput/Suppl_table1_clinicalInfo_2021.04.07.txt
- SupplementaryCode/kodeTilSubmition/dataInput/Suppl_table1_clinicalInfo_2021.04.07.xlsx
- SupplementaryCode/kodeTilSubmition/dataOutput/
- SupplementaryCode/kodeTilSubmition/dataOutput/.DS_Store
- SupplementaryCode/kodeTilSubmition/dataOutput/.Rhistory
- SupplementaryCode/kodeTilSubmition/dataOutput/annotFile_n94.Rdata
- SupplementaryCode/kodeTilSubmition/dataOutput/bulk/
- SupplementaryCode/kodeTilSubmition/dataOutput/bulk/.Rhistory
- SupplementaryCode/kodeTilSubmition/dataOutput/bulk/distribution_ESR1.pdf
- SupplementaryCode/kodeTilSubmition/dataOutput/bulk/ESR1info.Rdata
- SupplementaryCode/kodeTilSubmition/dataOutput/bulk/genefu.Rdata
- SupplementaryCode/kodeTilSubmition/dataOutput/bulk/prolifScore_18genes.Rdata
- SupplementaryCode/kodeTilSubmition/dataOutput/bulk/ROR_info.Rdata
- SupplementaryCode/kodeTilSubmition/dataOutput/bulk/ScatterPlot_expressionPerSample_EachCentroid.pdf
- SupplementaryCode/kodeTilSubmition/dataOutput/bulk/SubtypeInfo_ERcorMethod.Rdata
- SupplementaryCode/kodeTilSubmition/dataOutput/Fig2.pdf
- SupplementaryCode/kodeTilSubmition/dataOutput/Fig3.pdf
- SupplementaryCode/kodeTilSubmition/dataOutput/legends.pdf
- SupplementaryCode/kodeTilSubmition/dataOutput/macro/
- SupplementaryCode/kodeTilSubmition/dataOutput/macro/distribution_ESR1.pdf
- SupplementaryCode/kodeTilSubmition/dataOutput/macro/ESR1info.Rdata
- SupplementaryCode/kodeTilSubmition/dataOutput/macro/genefu.Rdata
- SupplementaryCode/kodeTilSubmition/dataOutput/macro/prolifScore_18genes.Rdata
- SupplementaryCode/kodeTilSubmition/dataOutput/macro/ROR_info.Rdata
- SupplementaryCode/kodeTilSubmition/dataOutput/macro/ScatterPlot_expressionPerSample_EachCentroid.pdf
- SupplementaryCode/kodeTilSubmition/dataOutput/macro/SubtypeInfo_ERcorMethod.Rdata
- SupplementaryCode/kodeTilSubmition/dataOutput/updatedMainTab1.txt
- SupplementaryCode/__MACOSX/
- SupplementaryCode/__MACOSX/kodeTilSubmition/
- SupplementaryCode/__MACOSX/kodeTilSubmition/code/
- SupplementaryCode/__MACOSX/kodeTilSubmition/code/._00.entirePipeline.R
- SupplementaryCode/__MACOSX/kodeTilSubmition/code/._01.prolifScore.R
- SupplementaryCode/__MACOSX/kodeTilSubmition/code/._02.PAM50_subtyping.R
- SupplementaryCode/__MACOSX/kodeTilSubmition/code/._03.genefu.R
- SupplementaryCode/__MACOSX/kodeTilSubmition/code/._04.RORcalculations.R
- SupplementaryCode/__MACOSX/kodeTilSubmition/code/._05.combineAnnotInfo.R
- SupplementaryCode/__MACOSX/kodeTilSubmition/code/._06.paperFigures_Tables.R
- SupplementaryCode/__MACOSX/kodeTilSubmition/dataInput/
- SupplementaryCode/__MACOSX/kodeTilSubmition/dataInput/._.DS_Store
- SupplementaryCode/__MACOSX/kodeTilSubmition/dataInput/._PAM50_geneSymbol_entrezID.Rdata
- SupplementaryCode/__MACOSX/kodeTilSubmition/dataInput/._Suppl_table1_clinicalInfo_2021.04.07.txt
- SupplementaryCode/__MACOSX/kodeTilSubmition/dataInput/._Suppl_table1_clinicalInfo_2021.04.07.xlsx
- SupplementaryCode/__MACOSX/kodeTilSubmition/dataOutput/
- SupplementaryCode/__MACOSX/kodeTilSubmition/dataOutput/._.DS_Store
- SupplementaryCode/__MACOSX/kodeTilSubmition/dataOutput/._annotFile_n94.Rdata
- SupplementaryCode/__MACOSX/kodeTilSubmition/dataOutput/._Fig2.pdf
- SupplementaryCode/__MACOSX/kodeTilSubmition/dataOutput/._Fig3.pdf
- SupplementaryCode/__MACOSX/kodeTilSubmition/dataOutput/._legends.pdf
- SupplementaryCode/__MACOSX/kodeTilSubmition/dataOutput/._updatedMainTab1.txt
- SupplementaryCode/__MACOSX/kodeTilSubmition/dataOutput/bulk/
- SupplementaryCode/__MACOSX/kodeTilSubmition/dataOutput/bulk/._distribution_ESR1.pdf
- SupplementaryCode/__MACOSX/kodeTilSubmition/dataOutput/bulk/._prolifScore_18genes.Rdata
- SupplementaryCode/__MACOSX/kodeTilSubmition/dataOutput/macro/
- SupplementaryCode/__MACOSX/kodeTilSubmition/dataOutput/macro/._distribution_ESR1.pdf
- SupplementaryCode/__MACOSX/kodeTilSubmition/dataOutput/macro/._prolifScore_18genes.Rdata
- TableS1.xlsx
- TableS2.tsv
- TableS3.tsv
- TableS4_S5_S6_S7.pdf
