# Supplementary material for: Sample Preparation Approach Influences PAM50 Risk of Recurrence Score in Early Breast Cancer
Source: Cancers (Basel). 2021 Dec 4;13(23):6118. doi: 10.3390/cancers13236118 (PMC8657125; doi:10.3390/cancers13236118)
Supplement: Supplementary file 1 [file cancers-13-06118-s001.zip › SupplementaryCode/kodeTilSubmition/dataInput/geneExpression_bulk_PAM50.tsv]

BC-01	BC-02	BC-03	BC-04	BC-05	BC-06	BC-07	BC-08	BC-09	BC-10	BC-11	BC-12	BC-13	BC-14	BC-15	BC-16	BC-17	BC-18	BC-19	BC-20	BC-21	BC-22	BC-23	BC-24	BC-25	BC-26	BC-27	BC-28	BC-29	BC-30	BC-31	BC-32	BC-33	BC-34	BC-35	BC-36	BC-37	BC-38	BC-39	BC-40	BC-41	BC-42	BC-43	BC-44	BC-45	BC-46	BC-47	BC-48	BC-49	BC-50
ACTR3B	1.99137980306395	1.62567261087581	0.00134809649544406	3.22959410494174	2.26395983829799	1.39377279368757	1.41408031433142	1.7035658671696	2.47472727860239	1.24301338305462	1.83025533880698	2.33149943006297	1.59911113544949	1.98626893430401	1.51589612466144	2.80605617904969e-09	2.768904169108	1.13211615959503	1.2309038969455	0.792390546492676	2.5247675452451	0.583492126335151	1.80797552483301	1.46917747552517	1.93989272616792	2.060242981867	1.59522913716353	0.414347995299496	2.60927043121948	2.11024663360638	1.38782700678418	1.68832996613094	3.20855050196299	2.02246104607833	0.968007414410372	0.830514537274634	0.512071102444508	0.678185512873861	1.22401917588387	1.58564672935584	1.67839742917498	2.09403333534751	2.27669020307654	0.00020861455770919	1.33935053899745	1.81279653288332	8.45904069866348e-06	0.613239588338135	2.64955108282439
ANLN	1.22686484400091	1.64954667240297	1.07472778336123	2.95885065411336	2.06788839645838	2.48259817704441	3.60506852664135	1.03551552759353	1.9940012689304	2.37618642885714	2.55155689238356	0.923753369227104	3.94638183916412	1.50371457863108	0.324620996068189	1.83952776885227	2.73195547703013	1.28627441402953	3.14255552953449	2.0597750795567	1.59691997612494	0.430699554016433	1.15434146534708	2.50066617557284	0.877562085932155	1.33798048739054	1.41120657054717	2.60007785088625	0.558339705282743	1.22429819157181	0.481101089536272	1.42749085983391	3.45538325003932	2.15250363260405	2.06173323055132	1.68897507380572	0.454280142564463	1.45594984090818	3.1278873981449	1.5174031991366	2.13777138112086	0.842065264961035	1.31840072492627	1.43939712865768	0.92259641873014	1.58217203686294	1.80463313156614	4.19257690050316	0.902030346062407
BAG1	4.73848143070589	3.77009958723197	4.15675255396587	4.42500939951429	5.10736983883668	4.34128130106505	4.18661148116228	4.07725154567871	4.76419220333585	3.77397523292423	5.13336624310422	4.27444058908078	5.11091024782958	4.61935431554551	3.87670356398083	2.01374451803416	5.84777647797387	4.10774644623008	4.29473101436237	3.99719303260821	4.0887945976893	2.85585618205908	4.08728461497226	3.65997021258636	6.21563394846557	3.64710724397514	3.41752040369872	3.08380224213205	4.56248056374701	4.92205033575536	4.31675397943828	5.42926445275303	3.08509997934337	2.90010940557755	4.54261094058388	3.80097235632706	4.60150042022062	3.376200073136	3.16239696860084	4.0690920367525	4.22705560207399	4.15680108407652	4.94391663942748	4.27688371455318	4.53534381551693	4.67476570049579	4.84520399261303	4.76878774805007	4.71792861564263
BCL2	3.039172267006	3.23276281618047	3.18065790311694	3.6750492251844	3.64914325840605	3.7666145494699	4.16876757601174	1.61443092128459	3.46907885693684	2.17359663292319	4.84473593909477	4.10573330081717	3.68969836276963	3.25468519115016	2.88980234607497	0.448031140701311	4.68413862589824	3.48277730795301	2.97274429604896	2.64920063897745	3.15498494582098	2.36044294131435	2.89790817104564	1.69723559925833	4.43788667042811	2.65904566207008	0.702933417391844	0.703412599949314	3.59400737770856	3.57225268100711	2.02691830238601	3.1989280912724	0.796584381856133	1.62336449932447	1.40726301412585	1.46173494334704	2.93916920735839	1.65593016468932	0.371408870287203	3.12875811023013	4.80864401228303	3.39351916798851	3.60709709619424	3.46353745146723	2.47408814501457	3.62458557277895	3.62591246577085	3.64415139268376	4.77124963865696
BIRC5	1.72076551730301	3.36305830377753	0.956731822657539	4.47870628776587	3.5018939610965	5.04623141241533	4.10353890321275	2.32721219330027	3.1390779235689	4.0384977266701	5.12804887738542	2.28775973541019	4.54286776287748	2.22109820634409	0.497746819966914	3.70449907253628	3.32127025623179	1.70057763319477	2.31210726433684	3.50036061608904	1.30976007643548	0.561657403574501	0.77136032755281	2.2468455117368	1.49410150773071	0.408460325727753	3.27506918044442	3.80685986938819	1.3391637637585	1.92432039979873	1.06204107845127	2.85784737640107	6.15117352402118	2.19157266236321	4.44331789722871	4.25224876131751	1.67154535283516	0.887740177303721	2.78956509743405	0.837020750795143	3.19812081976763	0.497302465130594	2.2115945885595	0.897857893965548	1.32413846124201	2.68239274400378	1.43975891916377	4.10251731797662	0.901681513257321
BLVRA	5.67385459914417	5.87031645631125	5.82466028538501	4.89031681509567	6.51927470826426	7.37930558062052	6.74344549211252	6.20828216282723	7.12872953419027	5.80482076788955	6.26667430589695	4.90463182809007	6.67674187127771	5.30816571428087	5.72736668004662	5.6826195649227	6.44651794279622	5.25044320131584	6.93751436024133	4.55360121916246	6.35305311345557	5.72246957655678	6.3597026555019	6.04893103035437	5.57290239802655	4.99233292850647	5.14768808325618	6.78384837879012	6.13887404763586	6.34192474441044	6.81228462904668	7.14172766799716	5.40862865234813	5.03278366890404	6.80164240563565	5.76254814256653	5.53583274807969	6.46196330949073	6.30071331482996	5.31176720272198	5.11911875199111	5.59370394359734	6.35918466867191	5.19751343682568	4.98764634523959	5.4141602318204	6.79912358027776	5.39049538546014	5.05331382101115
CCNB1	2.4755120710071	3.3320300299172	2.59350221630406	4.68460505632003	4.36654107867514	5.64551681440338	5.20414189084798	3.65775363297315	3.31704911374813	5.07369694784814	4.35495519845556	2.75137740111487	4.68773488990328	3.76236242390458	1.67364999854264	2.94184024561219	4.31015568309592	3.10709371479032	3.90461493164391	4.19455342500359	2.82174493801935	1.72771780122053	2.73629287765507	4.1953197206487	2.45615706737547	1.88851679166519	3.62472840178649	4.30450949792173	2.30499905161676	3.53681067136305	2.39067593894018	3.21860477536786	5.54069801239556	3.27809078892459	4.95193499943363	3.93653147006857	2.15580738195866	2.87158725898129	4.37302137624677	2.27531393142536	3.85918154406267	2.37197522603298	2.50747354131751	2.65523580103798	2.77260411150078	3.4252440929703	3.4540138776455	4.78398517902071	2.73301630121284
CCNE1	1.12867751065443	1.76220638211882	1.19376859278062	4.75702964898604	0.935558254981718	2.25186721683887	2.42749730212868	1.92905654339691	1.36274928303837	2.24158958376863	1.23390384310054	0.78928090475118	2.5710389184753	1.30627580066187	0.549877912785247	2.09821038820615	1.1417705552529	0.855028918778381	1.79783447201961	1.0867724520813	0.908105902328165	0.708171120630867	1.00563737368357	1.36053786647021	0.795568128795278	0.755296263074006	1.7365787658775	3.75014379028165	0.827503911493997	0.701334672278546	0.556260585589749	0.972450347856906	3.3317535806495	1.45512505645468	1.20710998033217	1.56286127233523	1.23947670865352	1.44989672953487	3.16398241614485	0.908943441648461	1.3271544882689	0.800790148049617	1.12998756483929	1.46558361326576	1.0456986465904	1.79727489309283	1.41347445758082	3.67179640666336	0.815765719819853
CDC20	2.566821268103	3.29499561711257	2.77058246467949	4.58365326221046	4.32692701875208	5.53421384703693	5.45645430159594	3.26084166465163	3.11971971030634	4.67365987372641	4.46460491509603	2.67547723060941	4.51197809183808	3.43352646826342	1.21064365156684	5.18757413394353	3.56765982682567	2.8882977037338	3.61200564402518	5.19744886073574	2.77587653611604	1.78761243075177	1.96400720856869	3.87260936910842	1.48688084966077	1.64462385732513	2.41155369623752	5.80084893138607	1.75735543403808	2.82330833357328	1.93143055766035	3.25707875526485	6.358817326507	4.66416468101631	3.26793642055976	3.48015782085245	1.64424259101399	3.80560542693017	4.67272969023236	2.32052623974463	3.27583097527141	1.87432751700673	2.57733788009082	1.2549417958319	3.1739564523555	3.96060756219547	3.07993186147468	6.74844955936412	1.91559569600193
CDC6	1.68303165099048	1.04838268012912	1.0397630754754	3.38676129263355	2.60057662664169	5.44530625325346	2.79894427318243	1.32042691129399	1.67235292252047	2.48966366895752	3.27078606303907	1.03133167112273	3.20558488035709	2.89307286605594	0.440812969911814	3.77222350556285	2.47756594824494	1.09983379972072	2.15009820030879	1.76301631962762	1.14343260408336	0.617625732472493	1.12656984943645	1.32332394820288	1.12246068835856	0.451436385501004	1.4869408622338	2.04242721647778	0.632967985550145	1.20365848550815	0.610820990246056	1.96017064220149	3.52091249294797	1.74138500663414	2.52664727650478	1.56038725431817	1.06848508826505	0.573839836896967	2.73902501344186	1.57361204740663	2.87666427810982	0.740259255387813	2.31307457601262	1.23441547979951	2.26540989027353	1.53130908999857	1.72444072743297	3.11749225330866	0.948572441819126
CDCA1	1.08966085163144	1.67075605538038	1.33377978356189	4.21368400090101	2.42794937538625	3.55616697191276	4.1465957602245	1.73495971987262	1.76237688254066	2.44731205504532	2.87432680870492	1.09905613821179	3.3097509968246	2.50811168119346	0.576727025151465	2.58468595766876	2.82909250435461	1.36583472830441	2.86606921113402	2.46459769867231	1.60340107411934	0.632020683270334	1.10772715761647	1.63921502680191	0.807203389983159	0.659354771374127	1.23278617985895	3.87579087341317	0.844534293956908	1.26473157945995	0.64341072672956	2.13377557449164	4.30512712209696	2.24663610321623	3.33720727385081	2.06196624070328	0.236512733472449	1.46005656367624	3.31569808974965	1.13776187418293	1.95899890462627	0.600669208628634	1.29145503766121	1.10507861816238	0.555285106303393	1.50524559695736	2.15806552674862	3.80995149605438	1.06124809183342
CDH3	4.69350591452701	3.14610123555934	5.35263248142555	4.54399993437998	2.97041291508873	2.1299012878427	3.02111527651279	4.20895184446155	2.05868188587483	1.7521491276947	1.04095871596528	5.53581157065577	2.01251003489213	2.89212033732991	3.97138270409872	2.74390827448911	3.70719897205829	4.42177131823735	3.84326231613087	3.78197128657767	1.82978097439956	1.41442446531029	2.92664496556027	4.17608049363813	0.67352215826446	3.13260743175768	3.25390519428152	5.82622406687503	5.14618408034185	0.601870218865629	4.20796127342225	2.93272452243116	5.5220138874158	4.15124254493449	2.9876126314116	3.04165841140033	4.30355209028662	5.56403428170814	3.76482913839536	4.63557468208832	4.40318113076614	4.94173303330853	3.78155219922028	3.56294116058285	3.84226117443547	4.098264681409	3.28470299548428	5.61775212167472	3.84510332462945
CENPF	0.959831718776261	1.51198409882235	1.18131249770995	2.85275395625426	1.76997057207777	3.20812235305162	3.23348316546829	1.48458672800456	1.51473835195562	1.49164789844277	1.81317577348559	1.07811792298817	3.1120845627484	2.14404963362894	0.428341813298477	1.3083200974872	2.86513491542701	1.68065292079364	2.43542057496498	2.29445312923388	1.56827050684991	0.38296820931068	1.57450845785378	1.65878273401283	0.597304234330755	0.885874195132016	1.59022833374614	2.56695393825063	0.642026847302569	1.0721332474496	0.426340980668167	1.33740282761535	3.46733165655231	2.15736391409073	1.00873068798589	1.17289709570832	0.847277784330067	1.16875754922044	2.45981453777204	1.4294231456689	2.31224113081965	0.887888628163387	1.11624497076547	1.7840013601022	0.889822395021533	1.73001383713803	1.80793600502094	4.34569442209017	0.983490916524318
CEP55	1.2910854384766	2.00851019506456	0.895814516605707	3.70379175159626	2.80663050730376	3.76036180199158	4.52223281002293	2.01316207654571	1.92568540838603	1.90944363675855	2.88610449155173	1.09230659067331	3.21841215637492	2.21037421297366	0.270216648544076	2.9691664447062	2.63822424043799	1.64971885208068	2.5612447419599	2.85031577724672	1.43469227186786	0.793247042893087	0.886957930816591	2.29756943239111	0.962612688881187	0.719320244514117	2.51485598665711	3.06688243021338	0.63299608125621	1.9921658528958	0.699222046819903	2.21645520332051	4.42867499345797	1.77372505606818	2.49245287629529	1.99318196823872	0.48136740669095	1.78248552502385	3.07608468582479	1.25091792831718	2.6248577306998	0.844137524758922	1.45871901363215	1.00688221798754	1.83077980831544	2.08401118352273	2.20407246266593	4.92458735436755	0.792134615928744
CXXC5	4.86298294312674	5.79540072186652	5.23786103818553	2.66838373599419	4.88055966348279	5.48514856629348	6.26365981380998	6.04897286728247	5.57828361705328	5.75017234479594	7.57427941133845	5.85680297666676	6.26101171269944	5.81432995215046	4.71905198164158	3.5646415613658	6.42137816599295	5.52366450921161	5.90134963765088	4.57189762612205	5.32781201396508	4.3043642824715	5.53370972823837	5.46255298586186	5.23534795799249	5.30746131334331	4.72989640960971	3.08537790048186	5.76641229569909	5.82565590116868	5.90495127239967	6.04770850786513	3.03863873491947	4.99654368773273	7.02123540799474	5.06971934965114	4.71151142596438	4.93602615842882	5.4763162268732	5.77422831881759	5.94434544842037	5.60507054217194	5.29312030119463	5.56810813012059	6.45432232719862	6.12413785877419	5.01764137583543	4.76158686723673	5.59684273540667
EGFR	2.06071778000221	0.926216338023072	2.50592482123553	1.95756961104647	0.127366842604092	0.451653812470599	0.385471823055398	0.0356635886472174	1.46637053789303	0.254520842247769	0.113087345804551	2.38358671581223	0.698410707799121	0.296426167300819	2.52080461073262	0.861579158660425	0.748849312881961	1.8078344354115	0.606880702881694	0.195423934420386	0.336722153117921	0.415757726766032	0.665888897423374	1.05427503499403	0.382757506030244	0.656736700553993	0.811115277508034	2.036300664334	1.90172574655173	0.224600903286819	1.82473864407374	0.453239501427084	1.39307344087837	0.58692698205825	0.501115476368595	0.54076590768623	0.70207004061242	1.52746599618306	1.36826042568137	1.63789843188246	0.398403409124028	2.63942296615532	1.17812763206933	2.49636693489805	0.758530941396604	0.905258584941899	1.87696964636608	3.57112761948295	1.11609745304311
ERBB2	6.3435264003831	5.25840935512753	6.578314671412	4.79439379728003	6.42571495647019	9.54552111705006	4.72142223167211	6.16777962626115	6.57408632837144	7.01848822314248	8.14219453821528	6.34965171288838	6.7962707439824	7.43099771890185	6.1869671740251	9.22464147081053	6.96993705200941	6.43336054475386	5.78893330739238	5.24320337499607	5.90091815185062	6.59746551397436	6.28896540645472	5.88399456290479	5.62183437445977	6.76175961718321	4.39985945868869	5.7064003559438	6.55171658908387	5.53280555404476	6.25367832940774	5.85351409435625	4.38713341894928	6.8099371525148	6.06226483202794	10.06228743494	6.89806264103064	5.52811262700713	9.8608143644684	6.76600609409472	7.33242585720816	6.63789981477752	6.3952545511736	6.74253528201118	6.04481984627456	6.76701116582625	6.33711609264701	5.95445370105651	7.46008307786026
ESR1	4.52701477541581	6.71616022015009	4.17824328554795	0.252153310530675	6.35335814057939	6.22822578814043	6.04533262327333	6.71416634325162	5.22045997732867	3.93824373403327	5.82054296113613	7.37848993716215	4.21095381378543	6.83599956688302	4.28140464699021	0.857159365265942	6.49760399697298	7.25058901186933	5.05683467163819	4.92142693740167	6.91651452676033	4.6674100487229	6.6505850452731	0.502919178952555	7.00420441071596	5.40561318449916	6.05234239958595	0.209512769551045	6.74485424627752	7.90524009825276	4.06494629873032	6.9083130646849	0.13652697044164	6.33908765812665	4.44682927764478	4.04898961505031	4.45414665105784	3.93612230156618	0.702293568511745	5.42517370473984	6.31862607540772	4.23489786893372	5.76541675145948	6.35448937529833	4.73482896966591	5.32489655833802	5.47433580118673	2.46916838394997	7.75359711237929
EXO1	0.9517325087293	1.06026996653349	0.66756963379388	2.9345596997617	1.2964684848772	1.86259342210033	2.6155929184724	1.16866272601936	0.932846802914272	1.41898168790902	1.92393165645048	0.909067394710445	2.59973032600035	1.42238049256184	0.0836963886986872	1.4555564650649	1.68554011794081	0.91558581018959	1.48186771383359	1.49039722073407	1.20356213912843	0.185157478309623	0.847008399252584	1.09124555074667	0.415106660724129	0.425694895997931	1.24249821020567	1.18737520361203	0.348635298866388	0.844553434584942	0.27847443089288	1.33488406661029	2.998706224408	1.75024822395253	1.48545884640086	1.01630349078223	0.597265030267425	0.388138616701183	2.83445941988751	1.11614755311847	2.2826751005408	0.424151287601274	1.25711418248717	0.643152174906341	0.689012466436918	0.684665609044862	0.95145131567644	3.95735287340981	0.440867053935405
FGFR4	3.10435564958262	2.84016408912143	1.98932950471506	2.82561062140142	0.716922401737151	1.19752784481018	2.28828319159145	1.52065516813708	2.30088432640941	1.53423292128061	1.24419154157286	0.953407271450945	6.98996809161857	0.266813488581789	1.04598105969269	6.62472233065712	1.99693955666117	3.25879224204322	1.40521728342178	2.18263033020896	0.481702135885095	0.971254360152764	1.27407359529539	2.98090443613785	1.53968758814987	0.485841082912646	2.83832518670827	2.49636801908278	3.21752019355084	0.269936549759227	2.51843836438587	0.560789695878687	4.62250995251141	3.37039208698272	1.10015782408491	4.36033805662225	4.07359353073742	1.23657479072605	6.34295653641129	2.91908328714274	0.748543905906329	1.75183201429893	2.14904411599424	2.21012159900425	0.498007708239089	1.57446900114335	1.17766659753115	0.982547477069673	2.41421863037151
FOXA1	5.93147599750049	5.68912272715669	5.44170058460041	0.645728845631765	6.73512313353682	6.68229152857078	7.03845615553937	6.49662005184399	6.14797741232495	5.736472017872	6.78434208943369	6.44223391339974	6.45631629870447	6.71090118707342	5.71186241668388	4.4906965532534	7.25056002183898	6.59777666773376	6.82965297671628	5.92305930642619	6.76891686901871	5.67098135877263	6.73180016596165	5.97128536315763	7.98210202166294	6.14059299090315	6.11152673628813	4.44985252533015	6.52865507776317	7.40315513523428	5.74511333679135	6.84228911401125	3.9374343223606	6.57248362599055	6.08811318038275	6.44264812769906	6.09090168880908	5.12165120744555	6.67066233851779	6.35445127899501	7.19195994509366	6.42987468885893	6.97415952860594	6.18377847781566	5.67208697616374	6.36631329573981	7.01038230449981	3.36048155979243	7.56444524073986
FOXC1	3.64101416846712	2.53365553821627	3.09752821008391	5.62661727225293	1.27103118192724	1.88850363205185	1.03253111834919	0.842821182351146	1.7007060372584	0.458072221964186	1.22339165677675	3.93757979967966	0.939617764021519	1.51703879457485	3.56579212147183	0.431283839727687	1.53691328584751	2.96425999373157	1.96966441304696	0.856390567358988	1.09726019261614	1.30337162221073	1.81979078693045	2.24588199293237	0.931852464512438	2.21888343899544	1.9451694348538	0.894068822341361	2.88827761546574	1.01565456169853	2.0443451543322	2.24018608407465	6.42028364225248	1.87349431373804	1.45868122209602	1.76790052272065	2.15648075517387	3.2176370956481	1.03845022925121	3.06238770155785	1.25962803176563	3.51725049307611	2.70230957036725	3.10858299973694	0.723860829568147	1.91614029486539	3.43577525614841	6.00248200428567	1.72513472638897
GPR160	3.51009790389677	3.91296375582399	3.65442477100423	2.07165319328209	4.82491033387798	5.80465169171385	4.55436408069897	3.34714091873815	4.81149317429019	3.47530294435428	4.27960087236698	4.48390410940723	5.16698239114595	4.59518615627501	4.14590981634477	4.32962794895601	4.31775672106818	4.26064499336434	4.60629634628354	4.51574568845358	5.11307797763451	4.92928984868847	5.49928180262026	5.75255218743052	4.27552829085248	4.29671728932888	4.91335703362629	4.81774012130829	4.81688202323781	6.51709671547342	4.19613527429894	5.33318297821529	1.73977485129347	4.85687053840871	4.71983557307142	5.64453075166419	3.97707337890549	4.07226807310291	5.2191955537965	4.51210701519769	4.53480940809698	3.72314709990937	4.19055585546201	3.96269714257342	3.52980071118361	3.43172042858797	5.88693286432792	2.88237289287136	4.74415985743607
GRB7	4.05330130776832	2.47072758631466	4.0468204172204	3.02569646244296	3.54968322911625	6.86224308068156	3.98135977004564	2.93458166225052	3.5501461777205	3.67278824705292	6.18757576020102	5.00200318149259	3.85662349822582	5.14171714306336	4.54887935288138	7.70210839480953	4.54651288258279	4.25220779029568	2.69606765956566	3.5624829940462	3.49330888712895	3.49323942390196	4.10964380468524	4.29408663261215	3.30024411501001	3.66828875259955	2.71580300719954	2.93071516018365	4.27242562393469	2.17460651241978	3.91819173544842	3.42984600031544	3.46150617605148	4.06962540353886	4.21717994489076	8.10794360283743	3.70668344882076	3.79858443603463	7.80453607437481	4.11414722057428	5.13499671375818	5.21224253022475	3.63412251558161	3.61766606108686	3.68753616940717	4.32600889594635	3.24169430181998	3.76043560129251	4.62028898522017
KIF2C	1.26063543468804	2.23048279281904	0.857979509123056	3.57253197149409	3.08663568532286	3.96991578180722	4.08945310828833	2.12315256783552	1.98484064722706	2.93373612373498	3.08130894815421	1.44504946888871	3.18548917571939	2.20252711461819	0.399642122246494	3.15286385803445	2.41738856406096	1.50202925970774	2.32355019914825	3.1741179204043	1.20684345233804	0.618468159419822	1.00897989368938	2.35011063278778	0.896375029302328	0.781273088172007	1.44592134976629	4.04221642636966	0.610959739865918	1.46719996578301	1.3500227204013	2.0773307558813	4.47920895684158	2.56730820117775	1.73529488510114	2.12168419210625	0.853215081377834	2.02764924697159	2.98433123304959	1.12431884348679	2.11396881453878	0.910622821751147	1.63017019887842	1.08330163228435	1.81133555304951	2.14514886249909	1.95560896789816	4.87313095028823	0.861541189704483
KNTC2	0.835269257333347	1.34512382165865	0.794845023783746	3.28016647445019	2.14995842837294	3.49707580554596	3.79676385790444	1.52562792082112	2.0386082552717	1.96996273594223	2.63554777976839	1.10080276499949	2.70158897723739	2.15673314146451	0.311769309413551	2.01296906860464	2.27439287716422	1.45980929299097	2.30482057474452	1.74824223588602	1.15639014419624	0.877174125557998	1.036587730249	1.65852227149268	0.985213319997452	0.26101562547517	1.80650966739919	2.64809494266346	0.283426371838036	1.59237809801194	0.5529731110588	1.46180093805133	4.4436331713613	1.31517202916897	1.08923372291102	1.81431251809772	0.888980488808424	1.13102968117137	3.43426926046994	0.903291298176025	1.80145254681145	0.566985588926943	0.950230993827292	0.75954021713194	0.781360552910621	1.71922725743342	1.27302645408124	3.23610376540843	0.801932577521137
KRT14	9.16303573966792	5.14712757202333	9.90421160993884	0.837965840573413	0.304620845998708	5.87577269233249	3.26812444136108	0.300783258914799	5.05410610536442	3.14646135102026	2.21635863052847	9.28327591434381	3.7206177542128	5.52239792167096	8.56435149126515	2.14841028023775	6.72228840903496	8.16677568988229	6.56937716170212	5.25114720249643	4.61005037242408	5.03429056024611	4.47859005494533	3.58389210491163	2.65100116007963	5.7387597317491	4.9996347715916	4.87044363407689	9.57198580664531	3.24227475667576	8.4083637111116	6.24093249475382	5.51403386476875	3.34436266985849	5.23987916520603	5.56715904664899	7.64149545295419	9.31656212278777	1.09230893746096	8.67157644813065	4.80072391920955	9.07521706059691	6.67680335387385	8.26953347582278	5.40805964807036	7.69410711336252	8.25687384996806	10.502334580198	7.05565119762676
KRT17	8.39964144853849	5.27400717275721	9.76480029662374	3.17424664534582	0.391879876338824	5.18697362272231	3.40281370650375	0.352294121671946	5.74132540118273	3.3005261583816	3.23988987045968	9.33342754217387	4.35483296349039	5.90175991960147	7.90886891674192	4.12418749893573	7.01640717519578	8.36271621123043	7.11784418685689	6.69494981944273	4.85401417461407	5.69610234541519	4.40871187050163	4.96199089552679	3.01289763179959	5.20831046202237	5.91289697471128	5.56323441720715	8.94264136895558	2.89788130957578	7.68606833326766	6.20652533213554	7.41574176933869	3.88259414568025	6.89294953947168	6.28559768709865	7.43914535686015	8.93552089515053	2.4807201092403	8.13281967041481	4.49605963454385	8.31377762963857	6.07013308292632	7.99078109137872	6.11311287066724	8.23564610219699	7.85529209690514	8.10180442246761	7.61112505928382
KRT5	8.28789338602624	4.35690166003392	9.15566305307438	0.870445137442895	0.288846777194448	4.68616578310192	2.66078960456752	0.348591702955701	4.37971043465101	2.2091009236318	1.61005754450841	8.6084889243848	3.71941152601092	4.7252775767196	8.08723225681904	2.36626065998214	6.01329618398914	7.29119781666765	5.65328549226034	5.20903476737775	3.48486656628552	3.78440054070885	3.9929135991846	3.47966525765705	2.48669673476754	4.90588887329268	4.77181333634004	4.87573812307818	8.82101047473646	2.00942625945135	6.86499979331249	5.01043205542417	3.38010608328429	3.72258629975891	4.78210174991459	5.0787202355791	6.66283877612933	7.88624941429406	2.38958059729526	7.43031488271825	4.42053041703504	8.82559313234682	6.3701609144804	7.19325924670247	4.18339124652891	6.80285242707027	7.73772559955699	10.4391916669201	6.01126595044573
MAPT	4.93633997545204	4.55655987492202	3.8024639280034	0.829944490972644	2.00290669830907	0.452209016526963	3.47130457701662	4.82470080972516	4.81898753885911	5.0156982787839	0.374746920852105	4.17411303693558	1.14915181553541	3.84160851166857	3.58780852430239	2.50202203822971	5.45711787644313	4.39220999838595	5.19564433920898	3.87752180259359	4.81712399660343	3.53393022511473	3.60740611940149	3.19482232281194	0.468358757108995	3.9979724359567	4.66407998509047	2.12373870653585	4.76203909120735	4.14104041822578	4.83814536931725	4.89205047083161	0.0799773680751449	3.91581763136142	3.54645983196684	1.35888817760434	3.23222588404053	2.63053416742025	0.804811055067596	4.83706449306768	2.09635150735894	5.12482140996837	5.1579057356647	4.22549962976793	6.09143943456623	5.53657842399193	4.9195159134151	2.93396843757727	5.48545910448294
MDM2	3.0277500388946	4.44179245584228	3.35297671848513	3.1384654589342	3.08938118941454	3.20060344429919	6.93448552191974	3.39428342718599	3.60207435003316	2.39634513691199	3.30348870099418	4.28328972690711	4.74266069582743	2.83938442119086	3.06728909552445	2.05239908924198	3.42506607748129	3.5783603882625	3.56936338873627	2.64302306550375	2.89813780729396	2.96769760418372	3.12778936678805	2.83644019935415	3.83041949265225	3.26056209696747	3.10101080574607	2.48457711617014	3.84720911367019	4.177091897654	2.50482548955095	3.52115486998322	3.3022997500062	2.19617763668577	3.05343142423227	2.97197408592068	2.65010597351821	2.37713372464012	2.87385349265329	2.93794393920577	3.189302161494	2.75415992643841	3.72265754045142	3.66666610605577	2.79526928500007	3.56230375037476	3.83024514593042	3.52666249261803	3.96164627646532
MELK	1.22491042956969	1.70789536589869	1.31499741943184	4.16740110035186	2.25660655624637	3.56750151886835	3.35754430834843	1.58372171483523	2.35829831490859	2.10523585749627	3.27884451578906	1.12900488400181	3.56103488430589	2.17099034285762	0.109700679366903	2.63936473956654	2.35930374119002	1.09822011394034	2.69924937465718	2.24355382181877	2.03824493688764	0.816643827730685	1.30480467334443	1.73132256935401	0.832276010576776	1.1383064187948	2.10590031427074	3.78886005395968	0.529142612997108	1.74897546213022	0.894625356288195	1.99128108019422	3.73933333970701	1.61450528441872	2.75262768892236	2.5225192207583	0.932751998776859	1.83509801524023	3.11594916813212	0.95692056784252	2.23892833588144	0.614889305321798	2.02509944311521	1.19002390094736	1.40343608626857	2.30115627441658	2.05133224465891	5.26551769209792	0.924303493904456
MIA	6.73719054688532	2.14472512523538	5.84310801507254	3.01945675998107	0.18891106353655	2.35765615640292	1.31061909224375	0.727783691479431	1.63701663234411	2.97661658930628	2.4757204628628	6.68041297520997	1.41545906530621	3.6914124463486	6.67398458987324	1.45447598466398	3.60424334530505	5.05919777711843	3.9090453338894	4.18205740379575	2.14043904269469	2.66102396608755	1.57428028944476	1.72836941672446	1.24068678663756	3.28585049443882	1.48410203114221	2.18017937599715	7.86629415833561	1.45337218299594	7.46862159939577	4.47314853042054	6.81068061996926	0.923672526111394	4.35728666508225	4.87152531387056	4.08626745520001	6.18307754733773	0.57354418826519	5.55744501441164	2.04586928566199	5.82110709551317	4.24464963407497	4.67303623639677	3.18564774639579	5.26785261686291	3.81621978436399	8.55078140964874	5.92827082337819
MKI67	1.02114140062997	1.68549841661093	0.52666822244672	2.96098464654121	1.70835986341566	3.0664445233961	3.51509349515739	1.40220468817382	1.43017874878522	1.37578918761458	2.2710641203401	0.872511903837761	2.54885311027869	1.51842687091302	0.175156670524949	1.58306174876903	2.02233728620698	1.07626149576087	1.6994881134552	1.54574083024963	0.924254071195061	0.304943084719489	0.773241032664122	1.72271301020648	0.635854102113267	0.385590814312359	2.01689673688752	1.68666859838902	0.277497464813782	0.797522395152865	0.267575531815025	1.10947289467692	3.33832457098834	1.76210448300676	0.599088658391014	0.791425756106697	0.626681414347221	0.931665275058818	2.49225519954565	0.818483952007762	2.42847213002065	0.587396040547271	1.1612356625748	0.67229661388521	0.724283549232416	1.57653935825141	2.26563347167121	3.35061605292291	0.535970813536057
MLPH	7.42035316752136	6.0294437640029	6.68877585103163	0.276006412934619	6.90224570331109	7.23241491173683	7.66509326105824	4.97274535277233	6.78205385005601	4.86262768821879	7.4982839023126	6.29237969654251	6.46503511770058	6.8558047529731	7.13845749776361	7.27568268682266	7.25598923402863	6.75811940358612	6.24391142637478	6.40200445331438	7.21096048689838	5.95487372298551	7.55406201065184	5.9901759124517	7.60026772382551	6.88967514069638	6.07029301619522	3.74582248174089	7.37443322434044	6.47087400766977	6.7743309904865	7.53191013866367	0.811836352826502	6.280037434923	4.96731526792501	6.33232481681315	6.26404375134769	5.72334407979262	7.62741140157781	7.144973113621	6.75934487280147	6.56372897743977	7.40464228090522	6.46966249097237	6.43212544216915	6.1162275635454	7.10820817917773	4.21950794551119	7.2145006169357
MMP11	3.86629477661384	9.7857795509396	5.32064821029044	3.77351323668855	5.39728307366374	6.5221091208576	5.54568177792793	9.42876842485272	8.73767425673692	9.0883501970342	7.43662993283684	6.47096320079587	6.56956278745435	8.28427721805513	2.81599547066824	6.36328148322934	6.06808948864622	7.20949040732339	8.34359791860255	6.51620902764903	6.76384840695632	7.47255113167792	7.56213555396354	8.39783033722024	2.98997494682255	9.42176904647521	8.01209261286651	10.56419046423	1.52211401839674	6.42622331856344	8.70403503606769	7.57366301539933	7.04149193167499	7.28058334676827	9.55422141645989	8.59668622621272	7.93905551793902	7.54057366466006	4.74699202770424	7.8482511090658	5.5218419286242	8.75131943641269	4.70727684779712	7.12740319774007	9.14488915751483	8.59039243201022	4.46916965923839	4.16967170607856	4.88783960754275
MYBL2	2.33458400679116	3.36120871536754	1.69780925609519	5.44189707962877	3.07605371174856	3.65056167240869	6.16069071625446	3.24257716487854	2.72190877109946	4.34530499308185	4.70398383625979	1.97850385015416	4.02093186887095	3.53131201059359	0.551498200695659	4.86161796822091	2.82613440515551	1.36436063472064	3.40444744077438	3.92172121400039	2.5947642211147	1.45845761556467	2.01182621857388	2.9882272574873	0.658930096402765	1.17216853519513	4.07662065975147	5.66147314036918	0.482850623484404	2.01805379350571	0.935021084178127	1.87375688294822	5.7366873977079	3.15373671565637	3.29123162954477	3.02069747107692	1.50612664176299	2.64998150080075	3.90562624088444	1.97686651120387	2.93815816466397	1.35553455117929	3.20341638065015	1.36297826633995	2.80316970160262	3.03103641891124	2.50089298738896	5.63683774668096	1.30838589816184
MYC	6.08817156818667	5.26493306260742	6.57099977356581	8.69800545518858	5.5929709713562	3.59292456205203	6.429732364467	4.86688369033334	5.87466153431475	5.91626117951984	5.40169126668813	5.50458609112675	5.92580382293971	5.41957361015893	6.11188633202863	2.60576492905825	5.56255752456053	5.199167669665	4.4275990343065	6.59458303408799	4.2043949975485	3.19448685840213	3.85208945230002	3.79242300267449	6.91445575520791	3.74594581184094	6.68219010081577	3.50568899862248	5.51993286372248	3.23749305125379	5.50436020980294	3.61920189315906	4.87803502257651	4.38850053278315	4.69753889875907	4.18935545297717	5.31492225285841	4.65056817939273	2.03112448910435	6.85549349284241	5.224479572815	6.5756941696467	5.61852229246085	6.23778818509006	4.94117092256815	6.0854676789597	6.46147911986608	6.61372762003749	6.19623943891627
NAT1	4.02891832532846	5.18901405049377	5.11247432558943	0.586444302839272	5.09599964066367	4.34101687035667	2.61147814515299	7.50780496890699	1.60503402683824	5.85450780780874	2.43444544253671	6.49179338194613	5.64027448106465	5.75367056157223	5.66321369393755	1.9662613597088	7.48482265323798	6.40800249745641	8.19472177720474	3.58775358551808	7.48854328754077	7.62313113358321	7.46856399623249	2.24496391843263	1.00556346583914	6.77282989760418	5.47780771938551	2.45250595544378	4.14210985172674	8.34956855807037	6.09224875765825	8.09845140925115	0.3679038293318	4.44154322249369	3.50484149729262	3.2837513627774	6.70344327684516	4.28863970861662	2.27776273652482	6.77057028234217	6.96118355412284	2.66868965934296	4.59698785345157	6.54389249250284	2.00598497211901	3.40811634204596	7.04918862745603	3.58849653802381	6.67682146360642
ORC6L	1.14288691091457	1.52036805930468	1.28733918218672	3.18227674785879	1.43960550678522	2.51880089266886	2.75123898235669	2.70736474270408	1.81824726720342	1.99187208651332	3.05819078385179	1.44182468122847	2.73338427893712	1.92845835496607	0.937713222910818	1.9587368103865	1.17015334352945	1.21892489172936	1.88855071027995	2.11837129703857	1.56788710590346	0.963617150850163	1.38941992471469	2.21721543697543	1.0129661474813	1.14251017525709	2.1136069710604	3.26924105824961	1.06906723068691	1.19015564009517	0.953869096108643	1.78155867466796	4.54599370250897	1.54647932493149	2.75039533713605	1.92530523932848	1.02234548259984	1.74550613679299	4.42141526421564	1.05651960606453	1.40992773536099	1.11099834055264	1.3990441682139	1.06573465907123	1.74807157436546	1.34642077362839	1.66600620898238	3.84179905139477	1.26696920415103
PGR	2.83299778786175	0.815343134841265	1.23137249276842	0.0196304104669687	1.95643214453615	0.149446249264121	3.17296639411946	3.3895084557707	2.3897715553066	2.39413857530621	2.15944739166052	1.99364299705645	0.436083411469939	0.70149753449778	1.91112258247193	0.0101017536474656	4.90902850614415	2.44568293862893	3.68212772519561	2.46187710790008	2.72055632948324	1.50865951602777	1.97142664026064	0.132358658383969	0.507699591851055	0.33477301847517	0.77287450870741	0.0749398441171587	3.38212533115428	0.600979792018159	2.60681858307447	4.71638603155448	0.0276150670728293	0.517366869837448	1.07965963207684	0.748169933885298	0.643565482944471	0.375669860251409	0.0291794010844857	2.67122613045449	0.0231156497434289	3.2647354289632	3.12531019071596	1.1086422680151	3.19364136702507	2.20125677828577	5.06156454360624	2.26775726310706	2.711133016499
PHGDH	4.69270733504593	4.70858462839207	5.06849465572036	4.51430724727371	4.77802737535493	4.74468321912224	2.37337462517504	3.90248367103588	3.49077561886738	5.18657191918394	0.979159297979884	4.67663418303528	2.42982511985728	3.58215880485463	4.93533081888705	5.12298336154008	4.26583453273395	5.00625771372631	4.227795128725	3.98705990919366	3.1258117605054	2.19820899425367	3.51213856937292	5.99628087926723	1.35959480553985	2.50948094177915	4.12489907246952	5.77997412013892	4.46613872002778	5.08644050364573	3.92415700407905	3.23928982249111	7.86656784729269	5.90599964943967	2.12711200450242	3.96639370185528	3.77482933972247	4.88392086943641	5.94112985541903	3.4742034284073	3.64974205677635	4.07760201650529	5.18509256966315	4.70459545977697	2.88856627075171	3.45683383142927	3.73668167709874	6.78179247791622	4.05203336155761
PTTG1	2.32334526739952	4.12281275779734	3.29049796820742	5.45853135841142	5.16343243280379	6.3283887831339	5.50634646242278	4.66200509243075	3.80754874542083	5.3904008352045	5.57026557919157	3.99611793565995	4.7287367889555	4.44208213223087	1.8840514768315	5.44675311304757	4.28502521928883	3.86989724743798	5.06979594161925	3.79190750477534	3.21208976147747	2.63362848388632	2.72047566139001	4.31513318293171	2.26426317879905	2.2948433644914	4.54836898907389	6.08153834070631	1.96524679271771	3.3662231772641	2.82477871245614	3.92127804651862	6.75507878015852	4.00501204286108	5.0514795602265	4.07246145558827	2.14009471533758	4.21799390166626	4.95655955591368	2.7324226880096	4.32934058157394	2.66170092464073	3.47822322088863	2.02688137893156	3.77198242382645	4.44309578334256	2.96656462605886	5.46676772864891	2.10915091038518
RRM2	1.89954689295797	3.09960323818654	1.27472682744902	3.73071602822591	3.53765638519412	4.33039347019646	5.61265622309436	2.7194244172489	2.59221542168083	3.53186799560555	4.25081002197671	1.78830567431503	4.67522315299434	3.50778195710962	0.430300261939302	3.27944009386952	3.13185284596466	1.8775636564099	3.44272591439693	3.15577675240615	2.38831630135159	0.641710634900113	1.94027953005169	4.0581606137559	1.72347992644271	1.06428275323569	3.51762844886693	3.53872438591015	0.911123211044158	3.42647946542778	1.1475216215352	3.51303588385945	5.57034452316497	2.59987238666619	3.49839130003299	3.28951284700103	1.3397018073384	1.98310123108209	5.68063660688358	2.09778269630804	3.26709977761072	1.65431179739983	2.7568460999984	1.55927643298356	1.67986063930285	2.13450353571117	2.98065051544774	3.50351411400868	1.36502617956774
SFRP1	6.68833424531198	3.40636387386136	6.9363905986515	7.64830005283611	0.230918648729698	2.82841832975207	2.19393886560108	0.251859644394199	2.82111219910488	1.12599487436725	0.40367674612153	6.71243070292057	2.37006102787733	2.48112324449061	7.41444000965591	0.95549954558995	3.86414651643508	6.36880151812551	2.88075800099191	3.02686909463257	1.77058381988119	2.97326961663579	2.66956200587943	4.76983519951239	1.37014753736714	3.06093106641335	3.15379074695429	3.52531721225445	7.75443324888475	1.12721724817805	6.67821278642137	2.64183962464443	0.446652188718466	2.56937928848265	1.25453962350147	2.8816391712865	3.75518669677506	6.31649514794924	0.378967664753895	5.98408573182626	2.53221470765971	7.10454633862346	4.45119132616467	4.85135927374571	1.37025915485074	3.56345103367067	4.99272311928347	5.74729340119512	4.79244413608527
SLC39A6	7.66355817537362	6.35051805639561	6.56535760035088	4.84081683965091	8.17107258951449	7.27001820895715	8.19376356415981	4.83791231945963	7.50585545722005	5.12095284136314	8.76711309008181	7.97515370277768	8.38825989610469	9.43633649677265	5.94447106765885	3.01806795318655	8.19077030104087	6.82869143888705	6.59006241981066	5.2518055002567	7.3191919825911	5.95124274977746	8.10927190323716	6.41486055540687	6.30625859360759	6.81535531910748	4.06773791595662	4.46800208185433	8.0197984170176	9.39848900706794	6.72026931153412	8.24380410836002	4.3818109950271	6.30607217525334	6.98891856616719	5.70360033344028	6.52284168328401	4.6074459614675	4.51939093648434	6.93329226270368	7.29939358741429	6.23115363891775	8.08666234778497	6.84710697018781	4.15309194861035	6.76461846343987	8.97783488507719	6.29305259715672	7.93174356200507
TMEM45B	2.24247607975924	1.3866833878338	0.887716429479546	0.0668603040632504	2.38020680889219	1.75969830505546	0.302670701321698	0.22213018520792	2.52331166172772	1.21642382242152	0.889507262892663	3.1592075847493	1.59734170380952	0.186450227247142	2.24495645291225	3.29835698955514	3.39199626467545	2.51463553928499	1.23488989454538	2.41362475901912	1.19669725604171	1.68913028664259	3.33390870116193	3.6597606251476	1.94312542183371	3.17238657453088	0.262460980088734	2.50586565694582	3.41350926775084	2.34850883375358	4.13242916356501	1.36731721521235	0.112656145924828	3.39055122153291	3.62711698568951	4.75382143764495	2.12696558991829	1.5796954284812	4.28649703479077	2.51192440683514	5.05327844475058	2.88175336848415	3.15806407214449	1.68215791895685	2.74424156125726	2.96991724881721	2.05751504054555	0.537899362734151	2.15591369571833
TYMS	2.25227940075801	1.92897172330847	1.75836202663088	4.59148368967969	3.9442306432059	3.96838230369643	5.31369908291664	1.61640475086212	2.82319927891034	2.58659783015383	3.76274467852322	1.46088407461885	4.11372736610964	2.47752502065991	0.537109759764031	0.920229263712731	2.92593506532901	1.520573110708	1.71505175063119	2.89720289565056	1.33469983979371	0.587383234552077	1.33080894256637	2.37195448315926	1.12649056537488	0.97698310998964	2.21012075013514	1.68576975015791	1.39904527985652	2.18120434703293	1.16667046045536	2.76737618925496	5.59269001146267	1.91210563823498	3.01057577068027	2.85771213131745	1.47772690154854	1.0942833705471	2.80188913303937	2.19406813553633	3.84787835022254	1.84557836626804	3.18060883234846	1.19040815919097	2.49125632554649	2.42673715662184	2.4320079835602	3.79820608097088	0.970353040643389
UBE2C	3.25783971679023	5.10705533822121	3.74176838014199	6.43440011367992	5.69836683204712	7.99930450974241	7.93911411554866	5.13359685562268	4.79532003635239	5.71980081740296	6.85803964809512	3.94192280614952	5.7480128705521	5.54203344906227	1.43080824523345	7.15525757929245	4.97684512588146	4.23494612704981	5.54555362731117	5.77167116368341	4.75497272624768	3.32180043749051	3.49144189307976	4.73509222930798	2.49118911019605	2.30615453054691	6.01702004844762	8.02460940016744	2.32791292734312	4.05334084738831	2.62182544055696	4.56000273124686	7.6806523582481	4.67554464775258	5.45082969528872	5.01457690312638	2.77944258074068	5.73877759000995	6.56875974219028	3.61266174460292	4.77529324244181	2.89940933058448	3.89058582432525	2.78220608985567	3.99449853005897	5.05626209420494	4.40105151093222	7.34532991872154	2.58643645647829
UBE2T	3.77099814323324	3.7663831410013	2.72190195160641	5.61458617924028	5.01176397233454	5.48631535669434	5.52199609610455	4.64426585699634	3.97061441211282	5.30752324448448	5.34790655775568	4.01526561768309	5.2894619421398	4.81579570993798	1.83778584839222	3.14240526856952	4.89957686050102	3.84322009858875	4.89968319192113	4.87598151527217	4.23466225822713	3.27395892448996	4.52548009202545	4.59552156279539	2.6890083554843	3.17055323847621	4.89121015591268	6.86030484642827	2.66768552468064	3.6577200256929	3.66280934512264	5.51184751278844	7.26001624377626	5.25850384944925	5.94362131978556	4.60576691725154	3.26823824797843	3.35131878354008	5.70905347599158	3.91604663813002	4.78702492501811	2.81659561087249	4.0795317173198	3.20769142236345	3.34736234668013	3.23778854830754	4.22522093578132	5.47337456135406	3.95642843312336
[truncated: 45 more columns]
