# Supplementary material for: Sample Preparation Approach Influences PAM50 Risk of Recurrence Score in Early Breast Cancer
Source: Cancers (Basel). 2021 Dec 4;13(23):6118. doi: 10.3390/cancers13236118 (PMC8657125; doi:10.3390/cancers13236118)
Supplement: Supplementary file 1 [file cancers-13-06118-s001.zip › SupplementaryCode/kodeTilSubmition/dataInput/geneExpression_macro_PAM50.tsv]

BC-01	BC-02	BC-03	BC-04	BC-05	BC-06	BC-07	BC-08	BC-09	BC-10	BC-11	BC-12	BC-13	BC-14	BC-15	BC-16	BC-17	BC-18	BC-19	BC-20	BC-21	BC-22	BC-23	BC-24	BC-25	BC-26	BC-27	BC-28	BC-29	BC-30	BC-31	BC-32	BC-33	BC-34	BC-35	BC-36	BC-37	BC-38	BC-39	BC-40	BC-41	BC-42	BC-43	BC-44	BC-45	BC-46	BC-47	BC-48	BC-49	BC-50
ACTR3B	10.0276984093381	9.49695463972716	9.97518590351693	10.6946502969473	9.70331884220051	9.52081533048859	9.5784190928785	10.265421739135	10.2297795117359	10.0353736916662	10.3020112941867	10.0259669222644	8.79714987728218	9.71908456970573	9.93025523304931	10.4882753628338	10.2343046913816	10.0106678749533	9.16422458006314	10.0508260287069	10.3910400632079	9.48752949103582	10.0887311248281	9.8571178613969	10.4461190843202	10.0179883680125	10.1707478065098	9.6220539174124	11.0804304241012	10.1899840325355	10.2993279964085	9.95506727946646	10.3278477285462	10.2296171286927	10.1464484892736	9.41779351160207	9.57541745739384	10.2517171108953	8.83866154990545	9.89408447003277	9.5359492478836	10.0222003464046	9.91506208083066	11.0589649344128	10.1674855598507	10.340250057268	9.78091737568884	10.7594964087741	10.0614872523016
ANLN	8.85884189009669	8.07168101212756	7.58850642903333	9.13670512401079	8.62247481726186	9.22353965408421	10.5484820696102	8.05295701754701	7.9668199624148	9.55441907838528	9.43523352108133	7.88940322465075	10.192099737883	8.5836336766118	6.42461827280091	9.13379909540936	8.41790319397185	6.73167660754937	9.85567901865952	8.86999023071794	7.51537921179715	6.87041451061646	8.05605679033533	9.30044194339464	7.22089997615363	6.94619427553971	8.4545756399375	9.80966559564586	7.52342296405681	7.18830767611466	6.53560954665817	9.18471872900514	10.4990953874151	8.56755618454909	8.49989423534684	8.17367531500726	5.81547724143123	9.36148653537767	9.62285068602715	9.16860068119188	8.57141037549406	8.7343833192884	7.47248084572558	8.0660883057655	7.49797540966644	8.0915061186575	9.15353050628045	10.7183574976722	7.09345951661877
BAG1	11.9660782413813	11.6494393860318	10.9120210261522	11.7274330513283	12.3403484980342	11.8215183030557	11.6042272544913	11.6124814176076	11.9744158703715	10.8950161777316	12.4952512983694	11.9148800708423	12.6987097387539	11.9680880019275	11.6316023820984	10.8176115265345	12.7162083082188	11.2054305801458	12.2376759456237	12.4734673788228	11.5288297863077	11.6612002121395	11.6343479225133	11.3377037560556	14.038999645277	11.5551465702399	11.2509357339485	10.8116677320414	12.5651799960633	12.2453201212421	11.3513900879519	12.0957087296441	10.1469286545675	10.2816774905174	12.119718447345	10.8760153046386	11.5957873538964	11.4356079215311	10.819218638763	11.8937923866042	11.5435671851561	11.5896791373277	11.9863992487828	11.2561075283254	11.8936739695301	11.9033239317332	11.9717214699364	11.7103471727051	11.5671479172571
BCL2	10.4845950071159	10.3920431660815	9.61277239509142	10.3296394013265	11.3180657470916	10.4555502663003	11.0972505275822	9.23512521400219	10.3154976437874	9.64382055731517	12.9284743530555	11.6710328652943	10.4408652629961	10.5969648799099	9.98929063492878	8.32186134283226	11.3185603890811	10.7667071361276	10.6872450170295	10.4172269701328	10.1878874683473	10.2991407585124	10.3668577138967	8.93328338399263	11.4208642083064	10.1230935433825	7.61418165224146	7.86938147592531	10.4425965460454	10.6470962130548	9.73889416931369	10.5346827343012	6.89186078182507	9.53298170946178	9.52986686095351	8.32483209157096	9.80571265767613	9.08085230268542	6.82773487157078	10.5370790639083	11.8960758445944	11.1960501826457	10.3512370940929	10.1505587893509	9.71615075393174	10.6579578075538	10.3579780192621	8.83241761565906	10.8680119103708
BIRC5	8.33626881899658	9.24845022130775	8.26376474183625	10.6729887742844	9.52689963330375	11.4487871120206	10.3312614584375	9.24951407428887	8.49611247588195	10.3487860474902	12.1418122667145	8.79147567404078	11.1471763196997	8.78036291196693	6.70846768850685	11.9375550052101	9.13847313215762	7.03573614427121	9.7880594140105	10.1322811808822	7.16880559335139	7.57457071079888	7.9438391867872	9.16457569388234	8.64988783318754	6.87750687622925	10.4340131880981	11.0046796659773	8.2977595501671	7.69437749658874	6.33701870511328	8.71236390266672	12.0780534644694	8.09008088543412	9.9285161932554	9.57688087218187	6.49536937364864	8.51285320663719	10.5819947953708	7.83078316484036	9.13603308028951	8.42444291471566	8.1783372643395	8.4135424255963	8.0584419214446	8.96489729254589	8.86009722722865	9.94481182973133	6.7181136325202
BLVRA	11.5191877674558	10.9942744646999	11.0720660639128	10.2385646264449	11.3526302941909	11.9433101121588	11.793338341863	11.1375539549183	11.9327244730837	10.632330104125	11.1578061980788	10.5169419544628	11.8827619545344	10.7154565667442	12.0085828917705	10.9701417004404	10.9071402841032	10.5113883397317	11.7689467072825	10.295202080342	10.9676244784157	10.7865502166973	11.5512144590795	11.0706548615769	11.3848635447601	10.5222683236488	10.7092751174989	11.2093464097741	9.97267610512256	11.2842644692896	11.1169626591216	11.7231894495188	9.4553469508587	9.68346747581507	11.7034548083093	10.8344368580726	10.5945895030166	11.7661123423841	11.0514436297122	10.3745624118563	10.2575023914726	9.98071128971377	11.1845138882225	10.3417736511092	9.96070461921339	10.7341293187008	11.6543184275485	10.5606591401871	10.3806788966558
CCNB1	9.64352997232658	9.7197864529225	9.33500847587432	10.4347428087242	10.300154572815	11.5339067759438	11.652517494407	10.6399539139239	9.55033218914425	11.4714991227303	10.6744817169183	9.77232129619729	10.9485032065326	10.2954557467573	7.80376303385337	9.96539102953652	9.9897374520501	8.83958469702	10.338672156646	10.4070796644482	8.80942180434938	8.82374395426909	9.36522933573584	10.7509586698925	9.1214489378761	8.78634142723218	10.6687615139382	10.6538236852089	9.62650814937748	9.38898840442302	8.65777155042926	9.47377452548477	11.3685937717517	8.86398040663576	10.570467754759	9.75298630277528	7.70036708525843	10.1902278007195	10.6193069014773	8.82288377829147	10.1411424955443	9.41161512952488	8.51284501301677	9.18970014869603	9.0008247484186	10.0847874333842	9.94453505052482	11.3955788401436	8.45262989403123
CCNE1	6.85036656227087	7.26153315955201	6.72793263976815	10.7186369605475	6.73123117345002	7.64869273625533	8.58520757846345	7.43085982022119	6.9725751069721	7.75061020652126	6.52419654086959	6.5736327865811	8.22379812926412	7.57520959983241	4.81601650012768	8.32755717324225	6.79866511475663	6.10591968336854	7.91975049818747	6.11805365834783	6.58325985935998	6.69514415290864	6.46166173164548	7.6121460497891	6.60020948327858	6.29281686819398	7.32286195966202	9.82826066374416	7.0411293278871	6.23420035346681	5.40248919115592	7.10734695098144	9.4507951723407	6.70745720712934	6.95910881880796	6.7426262071916	6.5785282078046	8.07138439622945	9.06801231759753	6.44638666514611	6.84012719980792	6.6527526599151	6.49628752706555	7.01301465470876	6.46963174046653	7.15380254359429	7.1737330973332	9.75385185851075	6.1310700137165
CDC20	8.43493929495956	8.17040483269098	8.22259409846955	9.67523474423271	8.52279592939795	10.2209996371442	10.3505859122859	8.27738459051732	7.78318153690268	9.65083223053268	9.44165052823367	7.89530312176621	9.68054419896413	8.43429780103324	6.79924898548733	9.69715583297983	8.27233738238017	7.29947630287615	8.85897077650298	9.58700954663491	7.27660330970778	7.19720355071991	7.33609990855783	9.10772103973827	7.47272564095449	6.91225931726388	7.70440341041794	9.93506250701767	5.58654212992079	7.85342752893615	6.64548846847243	8.22524963159166	10.6027471464934	8.78293592571778	8.13054187164384	8.17367531500726	6.65715377462965	9.07113879631503	8.70621003663561	7.42567267138243	8.00479328871302	7.84370807061953	7.29827128101443	7.71527476248446	7.83123995404002	8.84450777686308	8.94599840964875	11.2487948262039	6.93342758010002
CDC6	8.27543225421679	6.71654517693405	6.8254386877687	9.33938044348515	8.64496063147726	11.4425105617294	9.04509779300391	7.94393398223001	7.64633280742915	9.02059884704467	9.48112281845905	7.01409233113583	8.97243940938066	9.6645606930958	6.56059419901536	10.7137900631008	8.01702274078254	6.75035932608955	8.51157941917101	7.79072243873566	6.49673707550203	6.96790417999846	6.99965954165807	7.25297651303614	7.52007993761553	6.41093400315444	8.14123293526821	8.51331506035239	7.64144826274773	6.75191787071003	6.23524653566098	8.23594032740897	9.34806540695454	8.11678349836818	8.44347010664873	6.96709594276969	6.5785282078046	6.87379398617651	9.01500177798015	7.46261231830681	8.46842249796387	7.40719675461449	8.23871858786194	7.04253402427001	8.40065474220691	7.59060068222476	8.03214618176608	9.14833553186734	6.52742482235
CDCA1	5.21813412296093	4.97673250542512	5.15334044651201	8.23846037451075	6.4021720619053	7.07127064760378	8.30916177323313	5.58842948241266	5.51892270320648	6.30285442042752	7.12799744100914	5.81720015623543	7.09037306284528	6.54993795874512	4.16835173642926	6.76280340492795	5.89129758920954	4.84319493758955	6.36631152546925	5.48583408547617	4.61132665446862	4.05449498181488	5.70146253810666	6.20332855032456	4.69454929756611	4.79473895634517	6.07426936081861	7.36765592328219	5.2325247222061	4.54127247882586	3.791606563482	6.0344916525958	8.13876388466544	6.39480651518574	6.05676651373981	5.00906798151949	3.54922001974107	6.65716526150102	7.01536809697626	5.30906387639704	5.26460213391738	5.66702013738678	4.89107520816668	5.85698481709749	4.44472769100785	5.14924870018912	6.87712020996382	8.15445637465619	4.16557504807767
CDH3	8.03446373533777	7.9947329131735	7.9688484254532	9.36662454316386	7.62613077014601	7.43540074492349	8.09212691805089	9.19107700679839	7.13484252523019	6.54287702740673	6.39789161336348	7.98656064411324	6.07277225205483	8.07356035385808	7.45859470067075	7.88533918071563	7.22518702560329	8.15466152356403	8.83800586377356	9.3411979116971	8.05898180502356	5.58038022264648	7.95111439502828	9.15525415377637	5.96906838775107	8.05362952415549	8.46751666614541	10.8172637051326	9.08936773559654	5.67635763922404	7.5909792442899	8.09625088298704	9.75856480174259	7.3416263492628	8.39139291996891	7.9081737371693	8.83295355488741	9.48184439587553	9.2318426351017	7.98685619747752	8.90765504704824	8.11100949119048	7.84789292381442	7.54008839874794	9.35937147018383	7.94575219530288	6.28799747278271	11.3879945043575	8.38110405905789
CENPF	9.16225754981662	8.47854279465671	8.38066430947384	10.0114478995624	9.24721072193667	10.2963393065058	10.6290299840526	9.23801448966058	8.68264468931202	9.45910939743942	9.57459272392038	9.00842131657751	10.1656907467407	9.43670588210845	7.37251425974002	9.06386319079196	9.53761177494112	8.29488988771001	9.69007090345556	10.0035035778777	8.1637836166893	7.17510355019782	9.30404228112731	8.78402938423385	7.75196636877092	8.22468032684405	9.47405277987791	10.5103507839394	9.1437174231873	7.964854798722	7.06682816506463	8.90553590232015	10.8084244412189	8.9702990326904	9.04401624263291	8.30914849950824	7.22018072795194	9.4726505490661	9.47658016904221	9.15737845594656	9.36353633436392	9.230607487657	7.93498735635029	8.85181060831132	7.95194294984767	9.05745274865486	10.1448030462299	11.5971592962769	7.56000735314992
CEP55	7.24424656422619	7.50293224934662	6.08122139645005	9.11276921610306	8.07841567487189	8.94223692556531	10.2878139510063	7.81829226277813	7.40255323119681	7.66084452478658	8.33417397675172	6.08837777363106	8.40781421981819	7.86259792100001	5.38380504938909	8.53870723523705	7.30221900366415	6.10591968336854	8.30811002497515	7.83464873510504	5.5815087435233	6.27784362637041	6.50184895171935	7.92895659793719	6.70227708834396	5.88972482756692	8.41948774825004	8.25748757464826	7.34934770793682	6.50882249118947	5.5510773913486	7.562861191577	9.63259931200557	7.05911021791685	7.54616768289627	7.12592508439534	5.19723044586697	7.46210208740094	8.31280410116432	6.8039056060337	7.55618991717591	7.06784936041692	6.52719597577806	6.38836089099813	7.27210255336284	7.42676104659635	8.10425254366368	10.1380492198281	5.45996545213639
CXXC5	11.7233221980703	11.6715193953006	11.3131620962512	8.98234728564748	10.7666625197758	11.3930666170364	12.4384458154014	12.5235668397374	11.7841810294358	12.0891413376004	13.2949324560541	12.1867195361158	12.2449843782684	12.185986081108	11.0172305609467	11.4167410607178	12.0181486950533	11.1960911873443	12.0388189353432	11.1526140542239	10.4794271106101	10.8541793423865	11.7910433240768	11.4575687619808	11.9031074157145	11.4142509770011	11.7237526428624	9.88974904582617	11.4768957345803	11.7851720576511	11.9885865946423	11.8151735411744	8.96002850512528	10.5695421748823	13.3313111584922	11.1180104551441	10.8305788523771	11.7151785041223	11.5696594945792	11.280999639013	11.9181107315534	11.4078681830771	11.0793853203816	11.6513064823383	12.2018287373935	11.8517553695726	10.1351542575857	10.4115328967633	11.1879730709978
EGFR	7.92554954172443	7.02872618627358	7.09680486554207	7.62237022082342	5.06616146587068	6.32961485273291	5.47350876103394	5.65911589187074	7.988214466043	6.34957054081113	5.30657113899518	6.936107404779	4.53005174075599	6.19412222050522	7.84696430829462	7.33769692370181	6.89022524836504	8.43428847606652	7.02797097766117	6.94080017883232	7.24510120451455	7.06724285804574	6.73887811875449	7.58463241817326	4.93714596312468	7.06420920327168	6.90766325571154	8.42810825144193	8.57987684941495	6.63548435812847	6.49214707956798	6.89442992904355	7.72543162156629	7.4714405315559	7.14357307881698	6.46540232519254	8.79867828098799	6.33880636583078	7.27119428771981	7.11360374235148	5.89866166853393	7.12149380575717	7.07939324137973	7.80986368901771	6.63610995191922	6.84309864401054	7.31717104453544	8.97288172544437	8.03896438688853
ERBB2	11.0838682861161	10.1997462629963	11.4639873668371	9.69954367555964	10.9437404848002	14.0814856102468	9.50097662610173	11.1862358889609	11.4863606302005	11.6657299217659	12.3790717755743	11.0800457347375	11.8640635009244	12.4337593103971	11.4181369548217	14.8061925489926	11.2993766883492	11.3707668434038	10.9145279076815	10.5912021362305	10.8079066716722	11.7674919506096	11.3615416507315	10.5663669653412	11.0478022309988	11.5114258480991	9.90029567545175	10.5309306997455	12.1414839254993	10.8951454608332	10.9629770335001	10.8931825098024	8.63441566307129	10.6646045339063	11.8979633972535	15.2279317910335	11.3934330819145	9.96092016599772	14.8431444276355	11.3091602909026	12.3571641370221	11.8457988181768	10.9608103837482	11.4164272120416	10.7207089740353	11.2777160769142	11.2292625324108	10.368246881613	11.6653704247378
ESR1	12.2508867837001	13.8226878672936	10.8631053504468	5.61037919700064	13.5900627462854	13.0669911920845	12.7807226799536	14.472233070346	11.9739691191016	10.6684789607599	12.7376291451655	14.8647276562892	10.7035737017816	13.537459584856	11.893531146701	6.67617064937384	12.3244464882668	13.6931646151512	12.0914381547044	11.5661908828345	13.706108104891	11.7925068232106	13.7492151837373	6.50675032236195	13.8920658374818	13.2440722927582	13.5511449329443	4.37791839657427	13.0834108225917	14.5647459642444	11.4834896484232	13.5029072941635	4.13630629917082	13.0371071966872	11.7001139174419	10.4218519856076	10.9143315182319	12.145136124279	6.73365018994119	11.9836341882102	13.0604783265651	11.380075860485	12.4483646384113	14.0940536985721	11.4308269393903	12.3067905181997	11.8072897261887	5.48510396502577	12.9543513078608
EXO1	8.37820460190533	7.070230645962	6.67659155705701	9.88054193390689	7.69239903844321	8.45862918369117	9.66586735146059	8.03313290834183	6.85327942859361	8.26491426292807	9.07967309746078	7.58075887494921	8.85062760808453	8.5130270226938	5.1276647762837	9.07067174078337	8.04717454765453	6.01613721906216	8.31823794830892	7.86885152868242	6.85773768488749	5.72936498463646	7.62701365709077	7.55658385600756	6.30812921275346	6.02289598342423	8.36520201773649	7.71006468582886	7.39487489950273	6.53794618305888	5.7851628024697	8.09037188718522	10.2546572083655	8.15163514459639	7.62156792089361	7.28831671581421	5.56663875250259	7.37793412037909	9.67440887092609	7.7877637598647	8.18264035283971	7.23292780656235	7.66543388120665	7.00303909866645	6.45485095945408	7.20190833564021	8.32022992846766	10.5940036140217	6.1310700137165
FGFR4	6.67304679556725	8.7705814612573	6.98869689116634	8.57849126762766	6.34838020658041	6.97334566194098	8.36724114042991	7.51901901090652	8.63822358966816	7.07481528753498	7.0120533820763	7.22555327065707	13.0254216133499	5.72077408711338	6.53440499814713	12.4837008521479	7.2854527207517	9.10209414775684	7.1001835469845	8.24593817917765	5.98899446584304	6.51918185684999	7.22044053264321	8.77999174437372	7.33121474740678	6.59332256965368	8.54688616414089	7.86938147592531	9.0614052901317	5.56758145451548	7.40038268401805	6.17444578336871	8.71064148305238	9.01829901044173	6.70551795514826	10.9562448573736	9.8028333731087	5.86371038069351	12.3879053131085	8.17667437252778	6.26924937901762	6.70990576348456	7.30423198827984	7.85492981718448	6.39416529840201	6.98339684625863	6.30339578892924	7.0014891104322	8.68513416916477
FOXA1	11.60733814026	11.0350215823571	11.3694813463033	4.28716150170042	11.8442291204283	11.9126776825489	12.0193501621141	12.3407758929957	11.6563689785788	11.1571037893033	11.9407434271371	12.5665238128935	11.1239306013104	11.680859077865	11.979152462257	10.3509993902722	11.2543152557697	11.5587139045589	11.6606780782081	12.2805111822232	11.6379664746104	11.8566852227731	12.0343648892269	10.8292427892244	13.0912636087822	11.6581280052833	11.7900709166098	10.2959696650577	12.1826270524355	12.2325726333298	11.3972715316124	11.9867858246003	8.1216839306233	11.0921845581382	12.134397311114	11.6837255376324	10.9089860214108	11.5066932760367	11.7942678648422	11.4414939916037	12.1397850536783	11.9241161835808	11.9392984556073	11.2872670733825	10.9147910254583	11.2267242154636	11.902629519683	4.51695988122854	11.3580980423661
FOXC1	7.75777881400833	8.25682432094138	7.75450680213772	11.8453005606977	7.0504408822596	7.44456618599219	6.52678886697284	6.79358563242758	7.5727111816178	6.32640156255466	7.20545700078298	8.28505398086464	6.39420364384405	7.78716461529792	8.71567179613049	6.48553950765986	7.50411005303059	8.19613664433194	7.64990976598933	7.84327575201821	8.04685293590818	7.7291913612948	7.77373488030122	8.25988315819536	7.30981630120385	8.00615888386122	7.8366305246393	7.03771959920647	8.2977595501671	7.94867952792401	6.79604977803553	9.25209644517633	12.5122034901695	7.92865339538895	8.09841786867267	7.59293696764894	8.70308494696645	7.58322806560738	6.91605770438773	8.66014596248666	6.93146631139581	7.67456789812197	8.27255484349132	8.75705570648542	6.99399332624314	7.69032571172162	8.07763319554559	12.7704395925382	8.44725205815296
GPR160	11.1735265269062	11.2838975153753	11.191942396438	8.20865892620132	11.7060359274107	12.5245084528914	11.3977238155297	10.7902271592767	10.826765274935	9.88491165441202	9.61205634519386	10.8548478142565	11.0251757559541	11.0710368543976	11.560386266729	11.6241899988123	10.5016831178649	10.7655596098986	11.0917687062633	10.5770482451275	11.5002049920305	11.9631593285769	11.88140073322	12.1573248774675	10.3885958939086	11.1439289177299	12.1793446894326	11.2980663626321	11.7398457785606	12.1656317578681	10.5263525819197	11.3902849826565	8.09567876825067	11.0079132354501	11.0519588957007	11.5247605370973	10.2095169922156	12.0345237388676	12.0403361705394	10.7887222449429	10.9945849234307	11.3567790950403	10.6083174314913	10.5885357423294	10.4663146669285	10.5505900793457	12.405000441639	10.2094967708883	10.4210165104512
GRB7	8.68262686420914	6.76789986006189	8.64386846027575	7.71006718679382	7.86514459959326	11.2022723140851	8.69208753332727	7.48050062674113	8.17393872847056	8.18344450483892	10.4754297858341	8.4504633798748	8.90485729285036	9.93303688464929	8.17824897421386	12.3922227858783	8.27233738238017	8.39920202222305	7.48887484493382	8.33426942546028	7.94596630539129	8.53652147831209	8.62335994369245	8.42411993088152	8.21029353486684	7.88891393896743	6.88211664829571	6.83197448837595	8.72952987146918	6.47909874511518	8.36431818814477	8.11374548100483	7.61177756427744	7.98771212051395	9.43014797567819	12.8341181632616	8.44690353908183	7.77493245248109	12.4346293221813	8.2524625368468	9.73500726979882	9.58965594409045	7.27417908094588	7.62058552695837	8.19367396022614	8.32973338358692	8.27017045108176	7.7529635407297	8.32356517236571
KIF2C	6.67304679556725	6.86543044209962	5.6199083419405	8.02421500371845	7.11629413481933	8.05994519875471	8.72503738160023	6.22290996564819	6.4831504442227	7.71537129496169	7.38265716855418	5.81720015623543	7.52370778966909	6.77959613342392	4.16835173642926	8.23966437183107	6.19045583665147	5.70744069	7.1001835469845	7.32031182549136	4.73742953524228	5.22639931368643	5.06025712355206	7.0398985554329	5.0446847683042	5.18413853085123	6.34124988370826	8.59810966951816	5.9940542222745	5.56758145451548	5.43345637007938	6.85336316466566	8.77031103069951	6.36541632204826	5.95280138929398	6.06329580928264	4.79524159495719	6.72067396624499	7.12320020365742	4.86989675591111	5.83700028895437	5.88120962525422	5.52244370287657	5.87896963723466	5.58417767039304	6.37644347417692	6.52973743729384	9.21672118923719	4.6874499542137
KNTC2	8.02393495261017	7.67421816068269	7.58850642903333	9.85190888782331	8.82805965696594	9.66305642205394	10.7187648573095	7.87878268379313	8.44028595957436	9.19061617860043	10.0731823732993	7.92444603031857	9.11498261185337	9.07952897045177	5.54988569371783	8.7779842386084	8.40631822020775	6.57280810395879	8.82029933045469	8.40006709145151	6.44221781968358	6.74600412976955	7.44317123002305	8.40327225544367	7.32055519739021	6.54984124831655	9.34676207455332	9.74849766954158	6.48988174175844	7.19746319923983	6.02768576714178	8.03635420566792	11.0770955358378	7.24810368102129	7.22765381791073	7.9532690294265	5.26574600935272	8.70096107985349	9.94388763682823	7.21811382177404	8.39543858515174	7.99508299336086	7.18653954294132	7.16390033200132	7.13973900052337	8.10240952716292	8.41542115163799	10.3889127549369	6.25935494339575
KRT14	10.4826740375504	8.10534519140492	9.51385596929898	7.42915639604412	6.04446748982553	12.4405345111014	6.42837036304247	6.33510275652851	8.48110004219488	5.95559826857176	7.41562753808741	10.6624221361183	7.14546862295767	9.53220762721762	9.96253225184203	5.91870275197959	9.94372911023581	10.1134644861835	9.98686373259125	9.92643408332015	9.8641964470741	7.60794927482317	7.97985381230783	7.35421110181201	8.18112875519041	7.57140882164161	9.27741701579411	8.36328153471957	12.0696073224542	9.53877663636684	8.08600818944125	9.92730339797267	9.62453846603655	8.85343393205207	9.71604340388154	9.66454077249216	10.9602785778387	9.84029437593144	6.19835034834982	10.6286386854671	7.64882015461444	10.4234274390279	9.24874513169502	10.5960211037211	9.16420345610668	10.2310567677442	8.65332296337144	14.5952705430092	10.6000924947487
KRT17	9.42086500780168	7.50293224934662	8.42800287967571	7.17551861885396	2.4964871232219	11.2919621581759	3.97880765298718	3.24132557274281	8.44545131215506	3.66589228102444	7.62182098748081	9.7316806484664	6.42421990486172	9.19546429106579	9.22161465780423	4.01701068798082	9.45568016766508	9.4665040238806	9.41131153853244	10.6440019538319	8.40617704517742	6.97644870978162	6.77212013129809	8.79207092109619	7.64495569757884	6.7294671589388	9.80325175250294	8.53611708700828	10.1490994103509	8.37710557251898	7.70957513046932	8.84047670593112	11.1371139247164	8.12557565744753	10.8587368329364	9.74368187884464	9.15085617319351	8.86172380842886	5.55145252038483	9.96767114140186	6.9750550335371	9.36789267559063	8.32333453981478	9.29565327038702	8.75755167544703	10.2798987549204	7.72423581743125	12.9931149992784	10.2446933670083
KRT5	8.99982867825978	6.40670905701351	8.79595641871599	4.03883075160914	2.03400363982407	11.1366339094877	3.71817541369231	2.20922512902851	7.17270983803722	5.27334770441965	5.58686371010977	9.37218298925364	5.68359614152355	8.27775609878513	9.63604789843598	4.12561683710896	8.43320651996	8.86980184970386	8.80957015079488	9.56891845390125	8.45288603374474	6.13249980043561	6.48189526734235	6.12908890743174	6.60020948327858	6.20210448127241	8.48459275274202	7.92572769374613	9.70992883464412	7.83007081758819	6.38533331496916	8.36815770405901	7.8131585099327	7.87752103681244	8.90235262736485	8.23472328797022	9.91107367634433	8.23691720286571	4.99266310844996	8.68380388503511	6.46538820791885	8.87220492300989	7.65614216127608	8.80089901390562	7.65493955478777	8.68924179953493	7.15687826601741	14.0427182978117	8.86529400234012
MAPT	11.9178446914061	10.7858577439826	10.8055190956188	6.61838427640422	9.11654210428226	5.69335513723276	9.84550435015482	11.7604807959622	11.1292045105623	12.0027204712632	5.44075690980497	11.0865064539239	7.21580173387094	10.2140069900158	11.0909599197439	9.31674441947896	11.0750776395619	10.791724506751	11.4103134720758	10.9538489302538	11.1677999487325	10.5530147974635	9.35154929865407	9.0485335735821	6.28638298695099	10.470739607575	11.6706516840547	8.6699721065079	11.6441157440059	10.7756814097484	11.6843137199146	11.3932726740575	4.63066218382879	10.2336891516106	10.5936989345149	9.0612457298432	9.36119029521371	9.3107964769624	6.85480406314027	11.4329878422465	8.27853528405969	11.6071781228285	11.1715294684946	10.7426117100954	12.1594397720259	11.7009020535416	11.1981939308894	6.44571628831688	10.4414464720712
MDM2	11.9872342626086	13.2684974289982	12.234054825849	11.4406455031441	12.1187915839859	11.7038373541537	15.2956342153929	12.8609330871805	11.879333839404	11.436085910887	12.3461007151641	13.2402827164401	12.9424565849011	11.8172457507955	11.8941748940576	11.1743708557657	11.3481280148812	12.1760540617659	12.0932823752122	11.5583527224093	11.4394544475521	12.0120300150719	12.084432766993	11.283831964733	12.3101023140755	12.095908718298	12.4057604009959	11.2953957663892	12.5935248330108	12.4241360312692	11.2604103900353	12.3002313232836	12.0250722336423	11.1066887327869	12.0873498024708	11.9664189279915	11.5672275240047	11.0333051158292	11.7630534682173	11.5775127098687	11.6957028978037	11.7309849525523	12.1691768416201	11.7835703552074	11.8101255786117	12.2214307605503	11.8330486844118	11.7798034489939	11.7869023602011
MELK	7.94800010768503	7.09725143683712	6.98869689116634	9.44859036459186	8.11913885942034	9.19395350632663	9.49751339958407	7.30425210019572	7.4951296147176	7.8993287644301	9.18669172599684	7.03562080314408	9.06107719686515	8.38398119415702	6.39581463500088	9.01880671651249	7.66830989022276	6.24415655433643	8.53347895655668	7.66983110129196	6.5999587159242	6.50743774368043	7.39062864452911	7.92164482629624	6.65214573086854	6.41093400315444	7.67495197869908	9.17893576504809	6.21320941371147	6.98125896931724	5.68578088674663	7.9610328395649	9.30584233913685	6.73069350541995	8.12656527173284	7.72645847590928	5.72102758854516	8.29231382190401	8.75012407407857	7.0009274451925	7.70167163521406	7.16301792958453	7.42949786974929	7.5051755070512	7.11174401329353	7.98947962193675	8.32022992846766	10.696418799266	6.07638190739052
MIA	6.5898305601497	4.2314858445845	4.53825777364926	6.39843710356112	3.90007371897985	3.12467661865168	4.44936907439809	2.20922512902851	3.08327907727685	3.9345828795945	4.10451435408962	6.16851561849138	3.29887503803003	5.8341454735627	5.26141194863362	4.71788395110698	5.2962909854289	5.81784319468375	4.54402780467445	5.69093034784419	4.90805333835398	4.29207426587488	3.74932179794079	2.23140907694899	3.54459455823567	4.02584968066084	4.31947287308783	3.78724769244477	6.21320941371147	5.06598705859517	3.88418008569659	4.73318257492798	9.25714169262287	3.24552439301638	5.36150376198691	6.52092211772937	5.51127232364221	5.22253456899945	3.15197368922786	5.07465709100126	3.45739294192156	6.62330399933908	5.09738012811265	4.96624501362631	5.14270248246673	6.02563109210597	3.57292355986918	10.0427326518348	6.93342758010002
MKI67	8.84095882409817	9.10272346683241	8.24038271607702	10.7422313284961	9.33280362602355	10.4690871962211	11.5379207727857	9.39122135155723	8.76345270297479	9.6944652337091	10.1545364782486	8.46243505491716	9.93496977582741	9.3771508019972	7.6041925603051	9.75536385907294	9.06177928843817	7.90241717187824	9.84170431168357	9.57151682653331	8.02846627131272	8.00452260653418	8.48985982544914	9.62472930169175	7.97906195739458	8.04843148823975	10.0907620070825	9.69073108098123	8.56002965610456	8.49689141650861	7.89898312703582	9.33398819068626	11.4518130415126	8.99929022768877	8.92771240125958	8.3279484536587	6.02764351313774	8.97022768596466	9.98019304664819	8.67333711856948	9.11020085885974	8.6601985542236	8.41432646189955	8.59051131427954	8.52615123861017	9.0215229628512	9.71335737325408	10.7600840847473	7.91198136232406
MLPH	12.2682754544807	10.4677620861996	11.4834131745545	3.73868092106971	11.7514292412845	12.281480712841	12.3869660141097	9.69232464886317	12.0615159960485	9.66244315213098	12.6239068533294	11.5097349527361	11.9885637247516	11.4956330291835	12.8531832698461	11.8684172774088	11.8199246449589	11.5653235306317	10.9765925399779	11.5372403504594	11.7618584567314	11.3700249694201	12.408938655126	10.7437209419848	12.9904233601579	11.7869948757996	11.2001525809625	8.79623854334427	12.6237156387797	11.882756111745	11.5231668484026	12.1557039689293	4.34693094827639	10.6279467581963	10.7012160488084	11.409607005117	11.0010440084148	11.6688352886461	12.7093161732539	12.4944155347344	11.2613208498296	11.6281785318141	12.0624427452702	11.6063025276366	11.0882290817157	11.0526122885729	12.6904178251069	7.43152644970283	11.1371099665817
MMP11	9.71071848921074	13.2729480273987	12.6188296168971	8.37217286293067	9.81907497064953	10.8830277257189	10.3077251638774	14.0540693539347	13.6243582949369	13.4930673874735	12.7053272859769	12.9388166462523	11.0578538520558	13.2726173049103	11.0728778084538	11.3286013143741	11.4662772534653	12.0212037918821	12.9931456886439	13.2672030535354	11.2756700913187	12.9147515656454	12.7439631338876	13.7100733494525	10.1832914916714	13.8295535126596	12.2261010806029	14.0083522432737	8.92840005960799	12.1881965803465	14.1324806202963	13.3965973190035	10.4858077949091	11.1855329736687	14.4514563746358	13.2491062693082	11.941708277056	11.854767701399	9.30890344475389	11.5637654205636	11.0423232424739	12.858693114228	9.88455446908392	12.2359863878751	13.231792435046	12.8665612600496	10.8466423970543	11.1346923330541	11.7778263158243
MYBL2	6.89726890319855	6.68126417816473	6.15810199400201	9.46443916690205	6.62212556235286	6.78414601462354	10.2908182080858	7.25945395929963	6.92898699486479	8.74288858852547	9.18094999997614	6.29886309733853	7.89452445384774	7.8219421440306	4.29854246906098	8.75703212882273	6.51203541106428	4.84319493758955	7.60097132563079	7.34482087243678	5.79959070531582	4.97674125185037	6.26552912246364	7.14409853308729	4.48141300106882	5.02388122123841	8.4545756399375	9.92127087806015	6.48988174175844	5.4499300544649	4.6880852898851	6.85336316466566	9.4173581595634	6.36541632204826	7.28586530707744	6.80657692575017	4.23602757974309	7.23735505250492	7.76540800599843	6.06914910700068	6.42404814976268	6.34526789131076	6.54743975141136	5.59006214924136	6.12213749260182	6.69729368724366	7.27873638762047	9.84197991188696	4.95331397261533
MYC	11.9612578325676	11.9662481121362	10.2558739861792	14.5575118483723	11.8545162078678	10.8838702214065	12.6277526802761	11.4948144061271	12.6691745384797	12.0644108231984	11.9161853319026	11.1440063219903	11.9028876157994	11.8003411476064	12.0651300863142	9.36739122889194	11.8547931781616	10.4078101813096	11.2823001335276	13.4125041829739	10.6997398220016	9.62294672770483	10.3156391089697	10.4492098329439	13.5267400762888	10.7272753291947	13.3322088310325	9.74458717713417	12.8942612250135	10.2484154169843	11.8940013992132	10.5762895567553	11.6874533930528	11.1319980966478	11.302948524628	10.2227799857659	11.6899588874343	9.52695479882339	8.29644292137886	12.6081716148349	11.2874889336829	11.979640008325	11.1768184910011	11.7567347181052	11.7218256404873	12.052741166925	11.9843157643625	12.0341948291186	10.731993532391
NAT1	9.73351423717549	7.62864229990665	10.3394038492041	4.68360615653515	9.87245615123139	9.37263623278624	7.79202029640408	11.3973835361167	8.12970070818553	9.69220136447704	7.02065131182908	11.422032601874	9.12415526318448	8.88931586703219	11.1077085106581	6.52573419366758	12.0276316244398	10.4795493116054	12.2910376394792	8.10956009475743	12.3824127447981	12.0943140279024	11.807169727643	6.29672178874509	5.23834262375106	11.8893874159117	9.69187318707599	6.48348398002925	9.77163282392737	11.9580849356561	10.9442845993338	12.1763172506161	4.09022287220909	9.16197414514538	8.25232963269036	6.68546049443216	10.7386526814313	9.16087863377319	6.33278369051021	11.5538141561381	11.6124678568946	7.95427409764114	8.70080639716463	11.8230876591083	6.06488547585661	8.26003203546186	10.5914945915316	6.61119775659574	10.3636518502717
ORC6L	7.09128472465154	6.89652850304093	6.25462396689309	8.94668460702503	6.90896682778417	8.20722525513634	8.38609271358469	8.20244582696487	7.4340767146958	7.53511974926449	9.09603740691038	6.35131195698977	8.53017082140734	8.22675914769182	4.72631748880761	7.50788531787896	6.42285706492243	5.62884718369717	8.20271687523468	6.73368223378717	5.5815087435233	5.98786001991474	6.37776455004745	8.13898965748145	6.94368037119236	5.57964409507708	8.37896614809779	8.75406929237603	5.9940542222745	5.80172042877873	5.57904307534822	6.75273462534558	9.85989128465346	6.65983080087031	7.74601699398793	6.71432647587103	5.45369600139094	7.32169749084624	10.0106009599785	6.37066745630983	6.91663908337984	6.2131362530511	6.8129269958691	6.3416291322737	7.2888678365241	6.41193597801341	6.30339578892924	9.84308974919909	5.45996545213639
PGR	11.7241354309537	7.69205286540692	8.68341976143986	3.56139289602802	9.8240102516589	5.59800179171705	11.5945342686955	12.2323046626122	10.6974330197041	10.9791304123491	9.73861852924495	9.93007881247649	5.35002519169635	7.58334079050312	10.6641151909195	4.32100548097787	11.6745806287464	9.48892737998179	11.9344601418437	10.2358321452054	10.5380096057103	9.689421008461	9.5962307627577	5.29245840381343	5.79519149836369	6.62159872658827	8.11405752052992	4.85503634109411	9.42180503884349	6.82462714501256	11.0971549169966	12.1595695266226	3.52407459594576	5.49562424490877	8.97713257038286	7.92473557470969	7.67539779009439	6.75747915496952	3.72155194144215	11.0537406648477	4.207331979063	12.4229064154628	10.9470659692359	6.97269177306864	11.3407389813221	10.0504789791859	9.47069582262675	6.19064591503355	7.78130719773006
PHGDH	8.40279316369495	9.25446412559282	7.99003276847809	9.71817144698986	9.21375724534203	9.01479597526009	6.70551918059416	9.01361355285378	7.65527686261685	9.81588650335678	5.97090786172809	9.24396301787679	7.36253430892238	8.6815666493087	8.43338408382905	10.114506904301	8.00683045764965	9.24727282871606	8.80597595249359	9.22717423392442	8.30796181626542	7.67772444841556	8.26896803182776	10.8006308815547	6.85781743731191	7.47396656093241	9.77403419194557	10.6264604066198	10.3531647404409	10.4331821653044	6.28702984981555	8.65377298511188	12.5902001901159	9.58171623620044	7.75634796450203	9.5316450367682	8.75167322395639	9.79232612731228	10.6034340128865	7.56807421950356	8.57141037549406	7.53920457358243	9.57143505275461	10.2749479407768	7.0540696666092	7.85410843133171	8.91375489264725	11.7389496194974	9.11633771870675
PTTG1	8.37820460190533	8.97014084850356	8.07839856066966	10.5145523672803	9.4618948632046	10.7340092017999	10.5120452569304	9.79398959517008	8.2818304577324	9.98817333237337	9.99353126956503	8.59884378740194	9.50733780969928	9.35832032125353	6.63642470881641	9.61570140905851	8.4964932978791	7.59652433852174	9.33854243619087	7.88565357995666	7.3074322210899	7.38861922237662	7.77373488030122	9.45024139099745	8.16929573371001	6.80538504080998	9.29446317779303	10.1184863265641	7.20345391080816	8.14127241612108	7.04694090562293	8.2727459630998	11.1658649344966	8.04444797311447	9.39421334101829	8.6276397327382	6.5785282078046	9.19928645285959	9.03683431424655	7.69767412403067	8.68513842488622	8.15283212924834	7.90392158783636	7.89863073213836	7.90921023933833	9.18602323370033	9.07720185756246	10.4197388837209	7.40219830336122
RRM2	10.4056883064687	10.2137036266245	8.73033255281418	11.42938474563	10.8452284390678	11.5477948394114	13.1957089236268	10.3784102819351	10.0800702449504	10.5219381589318	11.766398039338	9.7134295565944	11.505850279405	11.2547157677324	7.84696430829462	11.7777085836273	9.72957154983657	8.51844367679671	11.1360980663205	10.7232558519356	9.44390539529571	8.32532668592372	9.73124251199257	11.1872877968202	9.24778726686627	8.22928154653239	11.2219542144194	11.0233597021236	9.51752982724388	9.86750453452108	8.07131615143024	10.5238181854957	12.4509858188418	9.44791042010913	10.3366003022889	10.238597870495	7.97047952253223	10.863622471681	13.1754849206382	9.76694911287253	10.0974358974541	9.23304660010709	9.92573413806624	9.04406531053304	9.37319414444099	9.81890042512108	10.3762959620375	11.2880355306472	8.56613736475591
SFRP1	10.8355901675406	8.18307195664917	8.64386846027575	12.6956767290262	5.51989630902193	7.36955856181241	5.35603525881599	4.42878028432896	8.12326878447655	6.39482126675927	6.1695384309479	9.62743003232024	6.12853118922502	8.75539153590839	10.5897640610416	6.37986225319985	9.80061764402221	10.784944497642	8.19723957736396	8.97969800627663	9.20011797956263	8.64501562338337	7.48386958615036	9.94087709150098	7.69533319820966	7.62127327913492	9.15209746764566	8.81500635609962	11.5186258396216	8.51164766770504	7.56324620949214	8.61744115996541	3.83474362438833	9.52303409191149	7.40227681409998	7.60326254528343	10.4639886347663	7.833562638083	5.0870020126209	10.4128166655622	6.84012719980792	10.0432009761396	8.92044149568713	9.75983737513305	6.52728553356557	8.66001918408238	8.42248986293348	10.9788277164472	10.4853992667581
SLC39A6	14.2046449694414	13.4248254465035	11.8507047395711	10.761602758529	14.99928912508	14.2234480411817	14.2225617924904	12.0852366469009	13.6882546700819	12.3167007000347	15.7145047147089	14.5298921863651	14.2918824788406	15.7683541270707	12.5327102597709	10.9573403371251	13.7848179635581	12.9067490569913	13.4652244765739	12.0952055006116	13.8736223520874	13.3024987471198	14.942754755583	12.2594570713095	12.8185489806714	14.1511966115719	11.1184104104334	11.7594021983022	15.9157309620362	15.6514650183374	12.970375335643	14.0740233654264	11.1519116175056	12.3253721986491	14.1760629231219	12.3344257794961	12.6042625726744	11.5147778849147	11.5243651362591	13.4845014984143	13.0962831743493	12.9361449347033	13.9862484239607	12.8558253387284	11.448188625213	12.9015758557603	13.9323695941861	11.2823193178214	12.7263707053862
TMEM45B	8.07582689707409	6.29444541086181	5.91395745037656	0	6.94565707491428	7.29043628837766	4.05617735055903	3.70938930315913	6.6173575282628	3.9345828795945	4.03831230813741	8.63807611939103	5.7082030766624	2.67567750827669	8.30758835215252	8.71419234662709	7.25993219425593	7.60681303847914	4.32043483364518	7.89398179019794	5.19857579049271	5.95364894883654	8.36469371787479	8.72224517139492	6.28638298695099	7.68964518532519	3.97740150587826	6.86116242028841	6.8581977479392	6.14236800449453	6.54981086051724	6.2396403050979	1.68319642190722	5.60025362494248	7.0118009948231	8.79011502728221	6.02764351313774	6.61767325830002	9.04469220973707	7.08229837309671	9.54079212596996	9.57242344278783	7.70652158201524	6.10097677265624	7.86517304634616	7.4890168654724	6.91770712903762	2.87904097679573	7.73791907906823
TYMS	10.5684936048931	9.11268945799381	8.77169592728424	11.5612507124152	10.6957377510839	10.8341735268409	12.4046390510811	9.10507224579497	9.9130074076044	10.232082998685	11.877363172551	8.91857980425045	11.2486929562084	10.1849121515801	7.24911721245153	9.9114202120165	9.69982732909856	8.73089729707957	10.0182655985326	10.3339769341749	8.2456541776168	8.06986124260944	8.90763803081761	9.70784024360451	8.36872444632923	8.33978651210946	10.3089765972607	9.72288792196464	9.0614052901317	9.20603713598162	7.61818920418768	10.0306927058218	12.4062836601545	7.90841739766412	9.51473297040245	9.70345462709227	7.71269152317085	10.0327427149051	10.5121586546388	9.88504177951668	10.6890659846578	9.90930442493086	10.3425745505732	9.04649563067412	9.68006608310301	9.75929270327952	10.8988941327545	11.1242311061776	8.1087518913293
UBE2C	8.8939564394657	9.48677303333297	8.19245013375529	10.9067074589318	9.30835923120387	11.5018866533965	12.2846894735331	9.13017262605435	9.08140244824945	9.98077269525287	11.015045952486	8.82276982299361	10.2029623848755	9.81370062107812	6.56059419901536	10.4139261269561	8.98597635475007	7.40935891004779	9.60576043332886	9.09254525043007	7.81621121877282	7.28924120765921	8.31480750030978	9.25462113219445	7.84416133367714	7.03296875557977	10.5811789683602	11.4170868601843	7.34934770793682	8.07327162943826	6.60525815771534	8.65377298511188	11.4671073457522	8.21067023652482	9.70408505677038	9.32725996495575	6.10448164528631	9.79380338921716	9.76637869352324	8.33114111209356	8.7493065636891	8.64195868660408	7.79384288971959	8.29181445001424	7.70576473456575	9.14090550253767	9.39005704328812	11.8753845298097	6.93342758010002
UBE2T	8.31050948341867	7.46194010899432	6.76117228702715	9.33593846986158	8.0701312583071	8.52061272215921	9.05691061681261	8.27175626173793	7.09595443231251	7.97577282996866	8.82619187523395	8.17780313805932	9.14006839562935	8.54252000920005	6.45285807996132	7.93841608468388	8.48185011719521	7.58616173648858	8.60967395052672	7.16381174400779	7.2972289405972	6.93321082664325	8.23956066645922	8.33335839986175	6.68575943601662	6.67654085582547	8.72269312362732	9.7149156577632	6.31144815865597	6.32053544157732	6.74758778194004	8.5332702438647	9.77139854845396	7.90841739766412	8.35786347078426	7.09698951880161	6.28037876630397	7.80454536135209	8.67617337094643	7.77802715104118	8.62711958493969	7.11092330582949	7.34528129071627	7.40267013861959	6.56906251435977	7.23531331122186	8.5634532043663	9.55417860210024	6.56763230986065
[truncated: 45 more columns]
