# Supplementary material for: Sample Preparation Approach Influences PAM50 Risk of Recurrence Score in Early Breast Cancer
Source: Cancers (Basel). 2021 Dec 4;13(23):6118. doi: 10.3390/cancers13236118 (PMC8657125; doi:10.3390/cancers13236118)
Supplement: Supplementary file 1 [file cancers-13-06118-s001.zip › SupplementaryCode/kodeTilSubmition/dataInput/Suppl_table1_clinicalInfo_2021.04.07.txt]

Clinical information for all 94 patients.
	Prosigna												Histopathological quantification						Calculations on Macro			Calculations on Bulk				Treatment recommendation
SampleID	Subtype	ROR	Risk Group	Tumor size	LN Status	ER	PGR	HER2.IHC	HER2.FISH	pT	Grade	Ki67	Invasive tumor component	Insitu	Stromal	Lymphocyt	Adipose tissue	Normal breast epithelium	Subtype	ROR	Risk Group	Subtype	ROR	Risk Group	Disagreemen between risk group in ROR-Macro and ROR-Bulk	Macro	Bulk
BC-01	Luminal A	45	High risk	>2cm	pN1	pos(100%)	pos(100%)	neg		T2	II	41	60	0	30	5	0	5	Luminal A	38.06	Intermediate	Normal-like	15.16	Intermediate
BC-02	Luminal A	51	Intermediate	>2cm	pN0	pos(100%)	neg	neg		T2	II	31	45	0	45	0	10	0	Luminal A	48.03	Intermediate	Luminal A	48.23	Intermediate		Endocrine	Endocrine
BC-03	Luminal A	32	Low risk	<=2cm	pN0	pos(~100%)	neg	neg		T1c	II	20	35	10	32,5	7,5	2,5	12,5	Luminal A	25.75	Low risk	Normal-like	7	Low risk		Endocrine	Endocrine
BC-04	Basal-like	63	High risk	>2cm	pN1	neg	neg	neg		T2	III	90	40	0	20	40	0	0	Basal-like	72.73	High risk	Basal-like	78.02	High risk
BC-05	Luminal B	75	High risk	>2cm	pN0	pos(>50%)	pos	neg		T2	III	25	65	0	34	1	0	0	Luminal B	71.6	High risk	Luminal B	77.49	High risk		Chemotherapy	Chemotherapy
BC-06	HER2-enriched	79	High risk	<=2cm	pN1	pos(80%)	neg	pos	gene ampl	T4	III	80	60	15	24	0	1	0	Luminal B	76.14	High risk	Luminal B	89.44	High risk
BC-07	Luminal B	85	High risk	<=2cm	pN0	pos (100%)	pos(>50%)	neg	neg	T1b	III	90	68	0	10	20	0	2	Luminal B	87.12	High risk	Luminal B	85.68	High risk		Chemotherapy	Chemotherapy
BC-08	Luminal B	64	High risk	<=2cm	pN0	pos(100%)	pos(100%)	neg		T1c	III	35	60	0	17,5	20	2,5	0	Luminal B	59.48	Intermediate	Luminal B	59.24	Intermediate		Endocrine	Endocrine
BC-09	Luminal A	47	Intermediate	<=2cm	pN0	pos (50-80%)	pos (~50%)	neg(1+)		T1c	II	36	50	5	27	15	3	0	Luminal A	46.44	Intermediate	Luminal B	55.11	Intermediate		Endocrine	Endocrine
BC-10	Luminal B	73	High risk	<=2cm	pN0	pos(90%)	pos(90%)	neg		T1c	III	39	70	0	25	5	0	0	Luminal B	69.96	High risk	Luminal B	71.41	High risk		Chemotherapy	Chemotherapy
BC-11	Luminal B	75	High risk	<=2cm	pN0	pos(100%)	pos(50%)	pos(3+)	gene ampl part of the tumor	T1c	III	61	35	35	24	1	5	0	Luminal B	76.15	High risk	Luminal B	79.69	High risk
BC-12	Luminal A	38	Low risk	>2cm	pN0	pos(>50%)	pos(>50%)	neg		T2	II	26	40	7,5	34,5	7,5	5,5	5	Luminal A	30.74	Low risk	Luminal A	14.17	Low risk		Endocrine	Endocrine
BC-13	Luminal B	92	High risk	>2cm	pN0	pos(100%)	neg		neg	T2	III	50	65	0,5	17	10	7,5	0	Luminal B	90.46	High risk	Luminal B	90.57	High risk		Chemotherapy	Chemotherapy
BC-14	Luminal B	60	Intermediate	<=2cm	pN0	pos(100%)	neg		low ampl	T1c	II	37	25	25	35	10	5	0	Luminal A	51.17	Intermediate	Luminal A	51.77	Intermediate		Endocrine	Endocrine
BC-15	Luminal A	19	Low risk	>2cm	pN0	pos(100%)	neg	neg		T3	II	5	NA	NA	NA	NA	NA	NA	Luminal A	13.11	Low risk	Normal-like	3.99	Low risk		Endocrine	Endocrine
BC-16	HER2-enriched	83	High risk	<=2cm	pN0	neg	neg	pos(3+)		T1c	III	41	37,5	0	12,5	50	0	0	HER2-enriched	87.29	High risk	HER2-enriched	81.03	High risk
BC-17	Luminal A	47	Intermediate	>2cm	pN0	pos(~100%)	pos(~100%)	neg		T2	II	30	60	7,5	22,5	10	0	0	Luminal A	39.94	Low risk	Luminal A	49.07	Intermediate	TRUE	Endocrine	Endocrine
BC-18	Luminal A	20	Low risk	<=2cm	pN0	pos(100%)	pos(90%)	neg		T1c	I	29	67,5	0	25	5	0	2,5	Luminal A	13.42	Low risk	Luminal A	12.43	Low risk		None	None
BC-19	Luminal B	62	High risk	<=2cm	pN1	pos(>90%)	pos(~50%)		neg	T1b	I	28	62,5	2,5	25	5	2,5	2,5	Luminal A	50.1	High risk	Luminal A	48.25	High risk
BC-20	Luminal A	39	Low risk	<=2cm	pN0	pos(>90%)	pos(~40%)	neg	neg	T1c	II	NA	65	0	35	0	0	0	Luminal A	34.69	Low risk	Luminal B	53.77	Intermediate	TRUE	Endocrine	Endocrine
BC-21	Luminal A	22	Intermediate	<=2cm	pN1	pos(100%)	pos(90%)	neg		T1b	I	16	72,5	2,5	25	0	0	0	Luminal A	15.73	Intermediate	Luminal A	41.62	High risk	TRUE
BC-22	Luminal A	31	Low risk	<=2cm	pN0	pos(100%)	pos(>50%)	neg		T1c	II	20	50	0	50	0	0	0	Luminal A	26.28	Low risk	Luminal A	27.55	Low risk		Endocrine	Endocrine
BC-23	Luminal A	45	Intermediate	<=2cm	pN0	pos(100%)	pos(100%)	neg		T1c	I	20	75	5	20	0	0	0	Luminal A	42.71	Intermediate	Luminal A	38.43	Low risk	TRUE	Endocrine	None
BC-24	HER2-enriched	69	High risk	>2cm	pN1	neg	neg	neg		T2	III	61	45	0	10	45	0	0	HER2-enriched	76.01	High risk	HER2-enriched	72.5	High risk
BC-25	Luminal A	36	Low risk	<=2cm	pN0	pos(100%)	neg	neg		T1c	II	11	80	0	15	0	0	5	Luminal A	35.87	Low risk	Luminal A	37.08	Low risk		Endocrine	Endocrine
BC-26	Luminal A	27	Low risk	<=2cm	pN0	pos( ~100%)	<1%	neg(1+)	neg	T1b	II	15	45	0	45	0	10	0	Luminal A	26.95	Low risk	Luminal A	25.29	Low risk		None	None
BC-27	Luminal B	61	High risk	>2cm	pN1	pos(100%)	pos(~40%)		neg	T2	III	65	50	0	40	0	10	0	Luminal A	53.46	High risk	Luminal A	54.82	High risk
BC-28	Basal-like	72	High risk	<=2cm	pN2	neg	neg	neg		T1c	III	50	40	0	20	40	0	0	HER2-enriched	82.21	High risk	HER2-enriched	84.61	High risk
BC-29	Luminal A	19	Low risk	<=2cm	pN0	pos	NA	neg		T1c	I	10	35	25	37,5	0	2,5	0	Luminal A	13.59	Low risk	Normal-like	3.73	Low risk		None	None
BC-30	Luminal A	32	Low risk	<=2cm	pN0	pos(~100%)	neg	neg		T1c	I	20	60	0	30	5	5	0	Luminal A	24.9	Low risk	Luminal A	47.3	Intermediate	TRUE	None	Endocrine
BC-31	Luminal A	23	Intermediate	<=2cm	pN1	pos(~100%)	pos(~100%)	neg		T1c	I	15	40	0	30	17,5	2,5	10	Luminal A	20.51	Intermediate	Luminal A	10.7	Low risk	TRUE
BC-32	Luminal A	53	High risk	>2cm	pN1	pos(100%)	pos(100%)	neg		T2	II	27	70	2,5	20	7,5	0	0	Luminal A	44.52	High risk	Luminal A	46	High risk
BC-33	Basal-like	73	High risk	>2cm	pN0	neg	neg	neg		T2	III	80	27,5	0	17,5	50	5	0	Basal-like	83.85	High risk	Basal-like	90.71	High risk
BC-34	Luminal A	39	Low risk	<=2cm	pN0	pos(>50%)	neg	neg		T1b	II	31	60	0	27,5	7,5	2,5	2,5	Luminal A	37.87	Low risk	Luminal B	63.56	High risk	TRUE	None	Endocrine
BC-35	Luminal A	57	Intermediate	>2cm	pN0	pos(100%)	pos(10%)		neg	T2	II	35	67,5	7,5	22,5	0	0	2,5	Luminal A	54.86	Intermediate	Luminal B	75.53	High risk	TRUE	Endocrine	Chemotherapy
BC-36	HER2-enriched	57	High risk	>2cm	pN1	pos(>50%)	neg	pos(3+)		T2	III	47	55	0	27,5	15	0	2,5	HER2-enriched	58.62	High risk	HER2-enriched	70.97	High risk
BC-37	Luminal A	8	Low risk	<=2cm	pN0	pos(80%)	neg	neg		T1c	I	8	40	0	45	5	0	10	Luminal A	3.01	Low risk	Luminal A	17.34	Low risk		None	None
BC-38	Luminal B	55	Intermediate	<=2cm	pN0	pos(>90%)	pos(>50%)	neg	neg	T1c	II	48	60	3	24	10	0	3	Luminal A	52.69	Intermediate	Normal-like	16.35	Low risk	TRUE	Endocrine	Endocrine
BC-39	HER2-enriched	87	High risk	<=2cm	pN0	neg	neg	pos(3+)	gene ampl	T1c	III	60	65	0	12,5	20	2,5	0	HER2-enriched	89.57	High risk	HER2-enriched	94.02	High risk
BC-40	Luminal A	36	Intermediate	>2cm	pN1	pos(100%)	pos(100%)	neg		T2	II	38	50	17,5	30	0	0	2,5	Luminal A	29.9	Intermediate	Luminal A	20.26	Intermediate
BC-41	Luminal B	65	High risk	>2cm	pN0	pos(>50%)	neg(<10%)		neg	T2	III	45	80	0	20	0	0	0	Luminal B	66.43	High risk	Luminal B	68.57	High risk		Chemotherapy	Chemotherapy
BC-42	Luminal A	38	High risk	>2cm	pN2	pos(80-90%)	pos(100%)	neg		T2	II	47	0	0	72,5	0	0	27,5	Luminal A	37.98	High risk	Normal-like	14.2	High risk
BC-43	Luminal A	32	Low risk	<=2cm	pN0	pos(100%)	pos(100%)	neg		T1c	I	41	45	5	27,5	0	10	12,5	Luminal A	28.55	Low risk	Luminal A	25.55	Low risk		None	None
BC-44	Luminal A	26	Low risk	<=2cm	pN0	pos(100%)	neg	neg		T1c	II	20	42,5	0	35	0	5	17,5	Luminal A	19.61	Low risk	Luminal A	12	Low risk		Endocrine	Endocrine
BC-45	Luminal A	39	Intermediate	>2cm	pN1	pos(100%)	pos(100%)	neg		T2	II	28	75	0	25	0	0	0	Luminal A	43.53	High risk	Luminal A	48.57	High risk
BC-46	Luminal A	36	Low risk	<=2cm	pN0	pos(100%)	pos(70%)	neg		T1b	II	37	45	30	20	5	0	0	Luminal A	32.33	Low risk	Luminal A	29	Low risk		None	None
BC-47	Luminal B	60	Intermediate	<=2cm	pN0	pos (>50%)	pos(~40%)	neg		T1c	II	60	65	5	22,5	2,5	0	5	Luminal A	56.66	Intermediate	Luminal A	26.85	Low risk	TRUE	Endocrine	Endocrine
BC-48	Basal-like	55	Intermediate	<=2cm	pN0	neg	neg	neg		T1c	III	95	67,5	0	10	15	0	7,5	Basal-like	61.76	High risk	Basal-like	56.5	Intermediate	TRUE
BC-49	Luminal A	15	Low risk	<=2cm	pN0	pos(100%)	<10%	neg		T1c	I	13	15	15	50	0	5	15	Luminal A	7.24	Low risk	Luminal A	12.12	Low risk		None	None
BC-50	Luminal A	21	Low risk	<=2cm	pN0	pos	neg	neg		T1c	II	54	47,5	2,5	35	0	0	15	Luminal A	15.57	Low risk	Luminal A	10.33	Low risk		Endocrine	Endocrine
BC-51	Luminal A	40	Intermediate	>2cm	pN1	pos(>50%)	pos(>50%)	neg(1+)		T3	II	29	55	2,5	25	15	2,5	0	Luminal A	31.71	Intermediate	Normal-like	22.66	Intermediate
BC-52	Luminal A	19	Low risk	>2cm	pN0	pos(>50%)	pos(~80%)	neg		T2	II	10	7,5	0	67,5	0	5	20	Normal-like	13.46	Low risk	Normal-like	10.7	Low risk		Endocrine	Endocrine
BC-53	Luminal B	76	High risk	<=2cm	pN0	pos(100%)	pos(80%)	neg		T1c	III	48	65	0	27,5	5	0	2,5	Luminal B	80.99	High risk	Luminal B	84.13	High risk		Chemotherapy	Chemotherapy
BC-54	Luminal A	14	Low risk	<=2cm	pN0	pos(~100%)	pos(~100%)	neg		T1b	I	5	30	0	20	0	0	50	Luminal A	9.62	Low risk	Normal-like	1.15	Low risk		None	None
BC-55	Luminal B	47	High risk	<=2cm	pN1	pos(100%)	pos	neg		T1c	I	42	35	22,5	32,5	0	0	10	Luminal A	43.99	High risk	Luminal A	24.28	Intermediate	TRUE
BC-56	Luminal B	80	High risk	<=2cm	pN0	pos(>50%)	pos	neg(1+)		T1c	II	80	40	0	25	30	0	5	Luminal B	81.65	High risk	Luminal B	84.47	High risk		Chemotherapy	Chemotherapy
BC-57	Luminal A	46	Intermediate	>2cm	pN0	pos(>50%)	pos	neg		T2	II	8	60	0	20	20	0	0	Luminal A	40.46	Intermediate	Luminal A	46.59	Intermediate		Endocrine	Endocrine
BC-58	Luminal A	46	Intermediate	<=2cm	pN0	pos(>50%)	pos(<50%)	neg		T1c	II	30	15	5	30	25	0	25	HER2-enriched	50.42	Intermediate	Normal-like	28.99	Low risk	TRUE	Endocrine	Endocrine
BC-59	Basal-like	48	High risk	>2cm	pN1	neg	neg	neg		T2	III	46	20	7,5	22,5	30	5	15	Basal-like	56.74	High risk	Basal-like	51.23	High risk
BC-60	Luminal A	11	Low risk	<=2cm	pN0	pos(~100%)	pos(~100%)	neg(1+)		T1c	I	4	25	10	25	17,5	0	22,5	Luminal A	4.16	Low risk	Luminal A	6.38	Low risk		None	None
BC-61	Luminal B	68	High risk	>2cm	pN0	pos(100%)	pos(100%)	neg		T2	II	40	52,5	0	42,5	0	0	5	Luminal A	60.03	High risk	Luminal B	65.62	High risk		Chemotherapy	Chemotherapy
BC-62	Basal-like	69	High risk	>2cm	pN1	neg	neg	neg		T2	II	60	50	0	20	30	0	0	Basal-like	75.08	High risk	Basal-like	82.68	High risk
BC-63	Luminal A	42	Intermediate	<=2cm	pN0	neg	neg	neg		T1c	II	25	30	0	18	42,5	0,5	9	HER2-enriched	47.37	Intermediate	Normal-like	25.39	Low risk	TRUE
BC-64	Luminal A	28	Low risk	<=2cm	pN0	pos(~100%)	pos(~100%)	neg(1+)		T1c	II	10	80	0	20	0	0	0	Luminal A	20.16	Low risk	Luminal A	35.21	Low risk		Endocrine	Endocrine
BC-65	Luminal B	62	High risk	<=2cm	pN1	pos(90%)	pos(100%)	neg		T1c	III	42	60	5	30	4	1	0	HER2-enriched	63.88	High risk	HER2-enriched	58.8	High risk
BC-66	Luminal A	24	Low risk	>2cm	pN0	pos(~90%)	pos(~95%)	neg		T2	I	23	47,5	5	22,5	0	5	20	Luminal A	17.89	Low risk	Luminal A	16.16	Low risk		Endocrine	Endocrine
BC-67	Basal-like	60	Intermediate	<=2cm	pN0	neg	neg	neg		T1c	III	87	20	0	29	50	0	1	Basal-like	65.65	High risk	Basal-like	67.07	High risk
BC-68	Luminal B	62	High risk	<=2cm	pN0	pos(>50%)	pos	neg(1+)		T1c	II	28	87,5	0	12,5	0	0	0	Luminal B	61.7	High risk	Luminal B	60.96	High risk		Chemotherapy	Chemotherapy
BC-69	Luminal A	49	High risk	<=2cm	pN1	pos	neg	neg		T1c	II	25	NA	NA	NA	NA	NA	NA	Luminal A	47.99	High risk	Luminal A	43.77	High risk
BC-70	Luminal B	64	High risk	<=2cm	pN0	pos(>50%)	pos	neg(1+)		T1b	II	40	50	17,5	24	5	1	2,5	Luminal B	62.18	High risk	Normal-like	18.12	Low risk	TRUE	Endocrine	None
BC-71	Luminal B	69	High risk	>2cm	pN1	pos(>50%)	pos	neg		T2	II	34	NA	NA	NA	NA	NA	NA	Luminal B	71.83	High risk	Luminal B	69.24	High risk
BC-72	Luminal A	41	Intermediate	>2cm	pN0	pos(>50%)	pos	neg(1+)		T2	I	23	NA	NA	NA	NA	NA	NA	Luminal A	34.1	Low risk	Luminal A	45.41	Intermediate	TRUE	Endocrine	Endocrine
BC-73	Basal-like	56	Intermediate	>2cm	pN0	neg	neg	neg		T2	III	95	NA	NA	NA	NA	NA	NA	Basal-like	62.82	High risk	Basal-like	56.74	Intermediate	TRUE
BC-74	Basal-like	62	High risk	<=2cm	pN0	neg	neg	neg		T1c	III	95	NA	NA	NA	NA	NA	NA	Basal-like	67.57	High risk	Basal-like	62.98	High risk
BC-75	Luminal B	83	High risk	>2cm	pN0	pos(>50%)	neg	neg(1+)		T3	III	52	45	0	10	45	0	0	Luminal B	81.91	High risk	Luminal B	85.08	High risk		Chemotherapy	Chemotherapy
BC-76	Basal-like	45	High risk	<=2cm	pN1	neg	neg	neg		T1c	II	48	41,5	0	7,5	50	1	0	Basal-like	51.8	High risk	Basal-like	62.02	High risk
BC-77	Luminal A	20	Intermediate	<=2cm	pN1	pos(>50%)	pos	neg		T1c	I	14	30	5	32,5	0	7,5	25	Luminal A	18.54	Intermediate	Luminal A	15.92	Intermediate
BC-78	Basal-like	67	High risk	>2cm	pN0	pos(20%)	neg	neg		T2	III	75	NA	NA	NA	NA	NA	NA	Basal-like	74.56	High risk	Basal-like	70.28	High risk		Chemotherapy	Chemotherapy
BC-79	Luminal B	51	Intermediate	<=2cm	pN0	pos(~100%)	pos(~100%)	neg		T1c	I	14	80	2,5	15	0	2,5	0	Luminal B	47.8	Intermediate	Luminal B	41.53	Intermediate		Endocrine	Endocrine
BC-80	Luminal A	52	Intermediate	<=2cm	pN0	pos(>50%)	pos(~10%)	neg(1+)		T1b	II	20	25,5	20	23,5	8,5	5	17,5	Luminal A	52.87	Intermediate	Luminal A	40.04	Intermediate		None	None
BC-81	Luminal A	37	Intermediate	<=2cm	pN1	pos(>50%)	pos	neg		T1c	II	31	56,5	5	20	15	3,5	0	Luminal A	32.64	Intermediate	Luminal A	35.88	Intermediate
BC-82	Luminal A	37	Low risk	<=2cm	pN0	pos(100%)	pos(50%)	neg	neg	T1c	II	25	NA	NA	NA	NA	NA	NA	Luminal A	34.43	Low risk	Luminal A	36.62	Low risk		Endocrine	Endocrine
BC-83	Luminal A	30	Intermediate	<=2cm	pN1	pos(100%)	pos(100%)	neg		T1c	II	33	66,5	5	25	2,5	1	0	Luminal A	24.49	Intermediate	Luminal A	30.94	Intermediate
BC-84	Luminal A	15	Low risk	>2cm	pN0	pos	pos	neg		T2	II	44	64	7,5	12,5	0	10	6	Luminal A	9.82	Low risk	Luminal A	12.25	Low risk		Endocrine	Endocrine
BC-85	Luminal A	30	Low risk	<=2cm	pN0	pos	pos	neg		T1b	II	29	25	40	25	0	2,5	7,5	Luminal A	25.65	Low risk	Luminal A	42.83	Intermediate	TRUE	None	None
BC-86	Basal-like	62	High risk	<=2cm	pN2	neg	neg	neg		T1c	III	80	80	0	15	5	0	0	Basal-like	66.8	High risk	Basal-like	72.52	High risk
BC-87	Basal-like	60	High risk	>2cm	pN2	pos(1%)	neg	neg(1+)		T2	III	90	52,5	0	14	32,5	1	0	Basal-like	70.84	High risk	Basal-like	73.91	High risk
BC-88	Luminal B	57	Intermediate	<=2cm	pN0	pos(>50%)	pos(>50%)	neg(1+)		T1c	II	25	70	0	28	0	1	1	Luminal A	53.93	Intermediate	Luminal B	60.06	High risk	TRUE	Endocrine	Chemotherapy
BC-89	Luminal A	36	Intermediate	<=2cm	pN1	pos(100%)	pos(~80%)	neg		T1c	II	32	42,5	1,5	31,5	19,5	1	4	Luminal A	29.46	Intermediate	Normal-like	16.38	Intermediate
BC-90	HER2-enriched	58	Intermediate	<=2cm	pN0	neg	neg	pos(3+)		T1b	III	33	30	2,5	17,5	45	2,5	2,5	HER2-enriched	68.74	High risk	Basal-like	68.18	High risk
BC-91	Luminal B	67	High risk	>2cm	pN0	pos(100%)	pos(90%)	neg		T2	III	35	80	1	17	0	1	1	Luminal B	67.32	High risk	Luminal B	68.52	High risk		Chemotherapy	Chemotherapy
BC-92	Luminal A	47	High risk	>2cm	pN1	pos	pos	neg		T2	III	36	25	0	35	15	25	0	Luminal A	48.34	High risk	Luminal A	54.61	High risk
BC-93	Luminal B	74	High risk	<=2cm	pN0	pos(100%)	pos(50%)	neg		T1b	III	60	60	0	15	20	5	0	Luminal B	69.35	High risk	Luminal B	84.24	High risk		Endocrine	Endocrine
BC-94	Luminal B	67	High risk	>2cm	pN2	pos(100%)	pos(40%)	neg(1+)		T2	II	27	NA	NA	NA	NA	NA	NA	Luminal B	66.2	High risk	Luminal B	74.64	High risk
