# Supplementary material for: Sample Preparation Approach Influences PAM50 Risk of Recurrence Score in Early Breast Cancer
Source: Cancers (Basel). 2021 Dec 4;13(23):6118. doi: 10.3390/cancers13236118 (PMC8657125; doi:10.3390/cancers13236118)
Supplement: Supplementary file 1 [file cancers-13-06118-s001.zip › SupplementaryCode/kodeTilSubmition/dataOutput/updatedMainTab1.txt]

SampleID	ROR	Risk.Group	RORtot_Cont_nCounter	RORtot_Cat_nCounter	RORtot_Cont_RNAseq	RORtot_Cat_RNAseq
BC-34	39	Low risk	37.87	Low risk	63.56	High risk
BC-30	32	Low risk	24.9	Low risk	47.3	Intermediate
BC-35	57	Intermediate	54.86	Intermediate	75.53	High risk
BC-20	39	Low risk	34.69	Low risk	53.77	Intermediate
BC-85	30	Low risk	25.65	Low risk	42.83	Intermediate
BC-72	41	Intermediate	34.1	Low risk	45.41	Intermediate
BC-17	47	Intermediate	39.94	Low risk	49.07	Intermediate
BC-88	57	Intermediate	53.93	Intermediate	60.06	High risk
BC-23	45	Intermediate	42.71	Intermediate	38.43	Low risk
BC-58	46	Intermediate	50.42	Intermediate	28.99	Low risk
BC-47	60	Intermediate	56.66	Intermediate	26.85	Low risk
BC-38	55	Intermediate	52.69	Intermediate	16.35	Low risk
BC-70	64	High risk	62.18	High risk	18.12	Low risk
